# Supplementary material for: Large-scale determination of previously unsolved protein structures using evolutionary information
Source: eLife. 2015 Sep 3;4:e09248. doi: 10.7554/eLife.09248 (PMC4602095; doi:10.7554/eLife.09248)
Supplement: Figure 1—source data 1. — The total GREMLIN score for the model is reported. The most accurate models have the best GREMLIN score. DOI: http://dx.doi.org/10.7554/eLife.09248.032 [file elife09248s004.xlsx]

## Sheet: Sheet1
Model	T0806			T0824
	Cα-RMSD	GDT-TS	Score	Cα-RMSD	GDT-TS	Score
1	3.6	0.6	316.1	4.4	0.52	102.9
2	3.9	0.58	298.7	4.2	0.55	105.3
3	4.9	0.58	282.8	9.5	0.34	87.9
4	7.5	0.34	242.6	8.5	0.34	84.9
5	7.6	0.36	245.8	12.3	0.22	87.8
