# Supplementary material for: Large-scale determination of previously unsolved protein structures using evolutionary information
Source: eLife. 2015 Sep 3;4:e09248. doi: 10.7554/eLife.09248 (PMC4602095; doi:10.7554/eLife.09248)
Supplement: Supplementary file 1. — Detailed table containing all 131 large protein families. Also the complete list of protein coding genes from E. coli (ECOLI), B. subtilis (BACSU) Halobacterium salinarum (HALSA), and Sulfolobus solfataricus (SULSO) along with number of sequences are provided. DOI: http://dx.doi.org/10.7554/eLife.09248.027 [file elife09248s001.xlsx]

## Sheet: SI Table I
									HHsearch				SPARKS-X				H vs. S
uniprot	id	org	E_S	full_len	trim_len	seq90	seq80	E_M	hit		cov	Rc	hit		cov	Rc	TMscore
P42905	PTPC2	ECOLI	-2.1	133	128	1200	658.5	-2.7	4n7wA	8	0.805	0.119	3p5nA	1	0.977	0.401	0.1951
P0AD47	YPHA	ECOLI	-1.9	140	117	1694	1102.5	-2.6	4hw9A	3	0.736	0.163	4tkrA	3	0.964	0.419	0.2705
P67153	YQFA	ECOLI	-1.2	219	200	3659	2521.8	-2.6	4fbzA	1	0.279	0.077	4buoA	8	0.986	0.43	0.2734		key
P37669	YIAH	ECOLI	-1.1	331	300	14258	12711.5	-2.6	4pypA	1	0.74	0.072	4bwzA	9	0.952	0.138	0.193
P0AB28	YCED	ECOLI	-0.6	173	162	712	529.6	-2.5	1yycA	8	0.445	0.139	3l6iA	1	0.815	0.174	0.1555		E_S	-log10(e-value) HHsearch top hit using single sequence
P25747	YEIB	ECOLI	-2.5	385	356	2045	1681.1	-2.4	4ryqA	1	0.358	0.039	4czbA	9	0.909	0.156	0.1588		E_M	-log10(e-value) HHsearch top hit using multiple sequence alignment
Q9HQL6	Q9HQL6	HALSA	-2.3	414	399	2496	1631	-2.4	4bwzA	2	0.587	0.045	2xq2A	10	0.879	0.043	0.1411		TMscore	comparing the partial threaded model from HHsearch to SPARKS-X
O34883	YTKC	BACSU	-1.6	134	124	696	554.5	-2.3	4awxB	10	0.381	0.017	2lyiA	1	0.993	0.204	0.2467		full_len	original length
O07923	AZLD	BACSU	-1.1	110	103	575	463.3	-2.3	3p5nA	1	0.973	0.221	3rlbA	4	0.891	0.346	0.2515		trim_len	trimmed length (regions with < 75% gaps)
P36561	COBS	ECOLI	-1.9	247	237	2797	2271.5	-2.2	4huqS	3	0.599	0.032	4a01A	10	0.968	0.118	0.18		seq90	number of sequences after reducing redundancy to 90% identity
P27243	RFAL	ECOLI	-1.8	419	363	8770	8065.7	-2.2	4pgrA	5	0.465	0.038	4fgvA	4	0.967	0.139	0.1611		seq80	effective number of sequences at 80% identity
P37002	CRCB	ECOLI	-1.3	127	117	4198	3195	-2.2	4hzuS	6	0.921	0.181	4jr9A	10	0.969	0.289	0.3673
P0AC05	FLIP	ECOLI	-1.9	245	213	1946	1027.1	-2.1	1k9uA	10	0.302	0.065	4mt1A	7	0.853	0.14	0.1281		ECOLI	Escherichia coli
P0AE14	AMPE	ECOLI	-1.7	284	270	2942	2275	-2.1	2lzrA	7	0.169	0.016	4f52E	8	0.996	0.138	0.2163		BACSU	Bacillus subtilis
P33135	FLIR	ECOLI	-1.5	261	241	2426	1862.3	-2.1	2zy9A	1	0.529	0.034	4k1cA	6	0.973	0.141	0.193		HALSA	Halobacterium salinarum
P0AC98	SATP	ECOLI	-1.4	188	180	1223	869.2	-2.1	3ux4A	1	0.835	0.426	3ux4A	10	0.83	0.453	0.7631		SULSO	Sulfolobus solfataricus
P0A8L5	YCGN	ECOLI	-1.1	153	141	815	498.3	-2.1	3bxoA	9	0.353	0.043	4uucA	8	0.869	0.218	0.1508
P96615	YDBS	BACSU	-1	159	141	4423	3725.9	-2.1	2coaA	9	0.535	0.462	4chjA	3	0.704	0.509	0.4137
P00804	LSPA	ECOLI	-1.8	164	142	4394	3260.2	-2	3rlbA	3	0.866	0.176	3qapA	9	0.951	0.098	0.2648
P76278	YEBZ	ECOLI	-1.5	290	274	2099	1590.9	-2	3mk7A	8	0.376	0.128	3a0oA	4	0.959	0.151	0.1548
P0ADI9	YHHN	ECOLI	-2.2	208	193	1236	957.7	-1.9	3am6A	5	0.279	0.06	1xioA	2	0.923	0.245	0.2798
O06740	YITE	BACSU	-1.8	209	199	4525	3288.6	-1.9	4j05A	7	0.856	0.132	4tq3A	2	0.971	0.139	0.184
P64604	MLAD	ECOLI	-1.7	183	151	6248	4770.5	-1.9	1yx2A	4	0.568	0.62	4wj3B	10	0.923	0.174	0.1511
P31433	YICH	ECOLI	-1.2	569	521	3408	3229	-1.9	1y0gA	2	0.279	0.035	2x6wA	9	0.844	0.274	0.1205
P0ADM0	YIDH	ECOLI	-0.5	115	107	538	395.5	-1.9	4od4A	6	0.765	0.106	4tkrA	3	0.939	0.223	0.2317
P0ADC6	LPTG	ECOLI	-1.5	360	347	4441	3268.4	-1.8	3c02A	10	0.231	0.043	4umwA	9	0.917	0.111	0.1737
Q45584	YBBK	BACSU	-1.2	151	140	1722	1296.6	-1.8	2bp1A	7	0.828	0.141	3dloA	8	0.709	0.36	0.2451
P0AGM2	YICG	ECOLI	-1.1	205	195	2535	1767.1	-1.8	2f2bA	2	0.4	0.067	3zuxA	8	0.941	0.109	0.2742
P08550	CVPA	ECOLI	-1.8	162	152	2076	1626	-1.7	3rvyA	7	0.716	0.117	4tkrA	1	0.975	0.309	0.2096
Q47319	YFIP	ECOLI	-1.3	232	194	1047	732.9	-1.7	2qsiA	4	0.444	0.196	4rh7A	3	0.944	0.164	0.1623
P0ABL8	CCMB	ECOLI	-2.2	220	212	1130	722	-1.6	3tuiA	7	0.441	0.061	3aqpA	5	0.65	0.119	0.1676
P64606	MLAE	ECOLI	-1.6	260	245	3560	2049.7	-1.6	1h2sB	8	0.212	0.03	4av3A	8	0.965	0.157	0.2652
P0A8T5	FLIE	ECOLI	-1.1	104	93	1058	798.5	-1.6	3zqeA	2	0.673	0.463	4dndA	5	0.865	0.338	0.5111
P0ABU9	TOLQ	ECOLI	-0.8	230	199	4451	2852.6	-1.6	2xquA	9	0.309	0.061	4jhrA	9	0.917	0.073	0.176
O34648	YVLD	BACSU	-1.9	119	110	1506	1124.6	-1.5	4czbA	5	0.983	0.142	4hzuS	5	0.95	0.19	0.2735
P42911	PTPD	ECOLI	-1.6	263	255	1316	828.5	-1.5	3b60A	1	0.882	0.13	4c0oA	7	0.954	0.184	0.1508
P0A710	YCIB	ECOLI	-1.5	179	175	1009	674.5	-1.5	4pgrA	8	0.737	0.192	1xioA	1	0.955	0.243	0.2953
P38101	EAMB	ECOLI	-1.9	195	189	12487	8865.1	-1.4	1pw4A	8	0.928	0.078	3aqpA	7	0.877	0.056	0.2244
P64432	YPJD	ECOLI	-1.7	263	256	2989	1939.4	-1.4	4qncA	3	0.304	0.159	2yevA	6	0.966	0.226	0.2203
P64590	YHAH	ECOLI	-1.7	121	110	1666	1435.5	-1.4	3l1lA	5	0.967	0.101	4huqS	2	0.975	0.175	0.2223
O05215	YWRA	BACSU	-1.6	178	167	6558	4548.4	-1.4	3k3fA	10	0.719	0.133	2y3aA	5	0.916	0.122	0.1513
P0ABJ6	CYOD	ECOLI	-1.5	109	102	732	511.6	-1.4	4ryqA	10	0.688	0.129	4o6yA	9	0.963	0.313	0.2493
P0AFN6	YADH	ECOLI	-0.9	256	237	23594	16286.1	-1.4	2l2tA	2	0.164	0.001	2yevA	1	0.938	0.191	0.2054
P39569	GERBA	BACSU	-0.5	483	469	2258	1875.4	-1.4	1y0nA	4	0.147	0.055	4wjwB	9	0.828	0.114	0.1245
P46187	RSEC	ECOLI	0	159	142	667	538.2	-1.4	1gutA	9	0.346	0.33	2l55A	3	0.484	0.362	0.3968
P0AF80	YJFL	ECOLI	-2	132	124	758	536.3	-1.3	3m73A	4	0.697	0.143	4p79A	6	0.985	0.14	0.3389
O34424	YTEJ	BACSU	-2	164	131	3346	2595.1	-1.2	3ar4A	7	0.799	0.094	3rkoN	5	0.933	0.107	0.1833
O34734	SULP	BACSU	-1.9	354	309	3029	1572.5	-1.2	4bwzA	7	0.695	0.06	3nd0A	7	0.952	0.06	0.1969
P37505	YYAS	BACSU	-1.7	201	186	1924	1480.7	-1.2	3aqpA	7	0.706	0.071	4fc4A	9	0.915	0.137	0.189
Q7WY60	MRPE	BACSU	-1.5	158	153	1916	1477.5	-1.2	3ievA	8	0.443	0.136	4eu0A	6	0.873	0.159	0.2074
P76264	MNTP	ECOLI	-1.2	188	178	1930	1555.4	-1.2	1pw4A	1	0.947	0.049	4tphA	7	0.91	0.25	0.2365
P0ABG7	RODA	ECOLI	-1.6	370	349	8029	5547.2	-1.1	2nq2A	5	0.292	0.016	2b2hA	10	0.789	0.112	0.2141
P60955	LGT	ECOLI	-1.4	291	247	4384	3091.5	-1.1	2yevA	2	0.481	0.098	4a01A	5	0.883	0.224	0.2658
P40868	SP5AC	BACSU	-1.7	150	141	669	458.2	-1	3o7qA	2	0.9	0.301	4jhrA	5	0.907	0.305	0.1734
P75901	EFEU	ECOLI	-1.2	276	262	1469	930.7	-1	3o7qA	4	0.928	0.093	3rkoN	6	0.978	0.091	0.1936
P33366	YOHD	ECOLI	-0.5	192	175	6761	4794.8	-1	3wdoA	3	0.969	0.109	3w4tA	4	0.906	0.145	0.266
P76630	YGAZ	ECOLI	-0.5	245	217	3098	2265	-1	4bwzA	9	0.902	0.062	3v5uA	6	0.959	0.145	0.1815
Q97UR7	Q97UR7	SULSO	-0.3	513	501	2237	1376.1	-1	2kzxA	1	0.209	0.12	3qdeA	8	0.828	0.12	0.1233
P22586	FLIO	ECOLI	-1.8	121	107	617	439.1	-0.9	3djcA	4	0.43	0.336	3nctA	10	0.876	0.467	0.2742
P0AFS5	TQSA	ECOLI	-1.6	344	317	11032	8654.7	-0.9	3w4tA	1	0.887	0.09	3rkoN	3	0.948	0.124	0.1718
Q9HNF9	Q9HNF9	HALSA	-1.1	205	184	1292	857.3	-0.9	2ycuA	5	0.322	0.324	4n4gA	8	0.795	0.294	0.3362
P0A8K8	YIHY	ECOLI	-1	290	262	5409	3921	-0.9	4lz6A	2	0.755	0.119	4n7wA	8	0.893	0.124	0.1836
P0ADR0	YQAA	ECOLI	-0.2	142	129	1016	720.2	-0.9	3zuxA	10	0.458	0.065	3rkoN	2	0.958	0.224	0.2653
P0ABM1	CCMC	ECOLI	-2.3	245	215	1806	1031.1	-0.8	4o6yA	4	0.788	0.216	3rkoN	2	1	0.132	0.2308
P67143	YHGN	ECOLI	-1.4	197	191	2479	1653.8	-0.8	3qe7A	5	0.685	0.084	4pypA	8	0.919	0.169	0.243
P45468	YRAQ	ECOLI	-1.2	346	285	1472	952.9	-0.8	4pd6A	4	0.908	0.187	3s8fA	3	0.893	0.105	0.1671
P0ADQ7	YGAM	ECOLI	-1.1	109	98	459	273.2	-0.8	4j2cA	1	0.761	0.149	1tqgA	5	0.917	0.315	0.4991
Q9HQP1	Q9HQP1	HALSA	-2.1	296	249	1298	970	-0.7	4hzuS	7	0.507	0.078	3m73A	2	0.929	0.085	0.1925
P37674	YIAM	ECOLI	-1.7	157	141	6082	4750.5	-0.7	2xutA	6	0.796	0.088	4tkrA	3	0.962	0.219	0.2576
P76343	YEDZ	ECOLI	-1.6	211	189	984	715.6	-0.7	4dx5A	6	0.806	0.223	2jafA	6	0.929	0.185	0.2903
O31515	YESL	BACSU	-1.3	209	191	1175	1067.5	-0.7	3b5xA	3	0.684	0.112	1v54A	6	0.995	0.152	0.2293
O34318	YLOU	BACSU	-0.5	120	109	1942	1110.3	-0.7	3j1zP	9	0.9	0.371	3w61A	1	0.642	0.443	0.6808
P60782	PLSY	ECOLI	-1.6	205	189	3193	2343	-0.6	2zz9A	9	0.663	0.075	4a01A	2	0.99	0.181	0.2257
P0ADR2	YGDD	ECOLI	-1.5	131	118	1605	1179.8	-0.6	3s8fA	4	0.985	0.527	3ayfA	3	1	0.31	0.4244
Q46831	YQGA	ECOLI	-1.3	235	223	997	799	-0.6	2nwlA	10	0.6	0.071	4k1cA	10	0.996	0.096	0.1511
P0A8I3	YAAA	ECOLI	-1.1	258	240	2256	1583.9	-0.6	1qgpA	8	0.264	0.085	4omgA	7	0.899	0.083	0.1862
P60932	UPPP	ECOLI	-0.6	273	257	4128	2713.4	-0.6	3ux4A	2	0.377	0.037	1v54A	3	0.971	0.086	0.2365
P05847	TTDA	ECOLI	-0.2	303	278	1670	838.2	-0.6	1r4wA	3	0.314	0.033	1vluA	8	0.898	0.107	0.135
P37147	FXSA	ECOLI	-1.8	158	142	1479	1079.8	-0.5	3aqpA	1	0.791	0.199	3aqpA	1	0.861	0.141	0.4761
P0ADD2	YJJB	ECOLI	-1.1	157	134	3804	2668.8	-0.5	4m5bA	6	0.732	0.233	4jq6A	7	0.962	0.323	0.2627
P03961	ATKC	ECOLI	-0.9	190	182	1765	1245.2	-0.5	4lhfA	1	0.289	0.119	4rqoA	1	0.768	0.222	0.2515
P0AF54	YJCH	ECOLI	-0.9	104	97	538	372.2	-0.5	3b5xA	3	0.875	0.295	2xevA	7	0.981	0.236	0.2063
P37014	YFAD	ECOLI	-0.1	299	282	2186	1898.3	-0.5	3t72q	9	0.187	0.28	3zkvA	2	0.906	0.243	0.1437
P67127	YGDQ	ECOLI	-1.3	237	212	4433	2386.1	-0.4	4pypA	8	0.932	0.131	4av3A	1	0.987	0.091	0.226
P0ABX8	FLIL	ECOLI	-1.4	154	145	1411	1146.2	-0.3	4fvgA	3	0.649	0.695	4fvgA	6	0.636	0.541	0.8562
P77649	YDIU	ECOLI	-1.4	478	467	2332	1623.2	-0.3	4hzrA	9	0.504	0.127	4m0mA	5	0.912	0.11	0.1378
P26458	APPB	ECOLI	-1.7	378	324	3272	1998.4	-0.2	3wdoA	7	0.783	0.076	4av3A	5	0.828	0.1	0.2039
C0H450	S5AEB	BACSU	-2	116	114	588	302.4	-0.1	4czbA	9	0.914	0.17	4tkrA	7	1	0.289	0.2258
P75770	YBHN	ECOLI	-0.8	318	287	3764	3022.7	-0.1	3zuxA	1	0.855	0.126	3rkoN	3	0.934	0.162	0.2177
P0AAR5	YBAN	ECOLI	-1.6	125	115	1447	1104.2	0	4f4cA	2	0.968	0.39	3aqpA	1	0.984	0.307	0.2238
P24216	FLID	ECOLI	-1.5	468	435	2072	1705.2	0.1	1deqA	2	0.261	0.008	1io1A	10	0.756	0.145	0.1591
P0AET5	HDED	ECOLI	-1	190	168	1848	1477.8	0.1	3ne5A	10	0.953	0.129	4q65A	7	0.942	0.254	0.242
Q9HHR4	Q9HHR4	HALSA	-0.8	655	574	2670	1600.1	0.1	2xq2A	1	0.747	0.091	4rlvA	8	0.898	0.102	0.1115
P76506	MLAA	ECOLI	-0.6	251	220	1449	1063.8	0.1	3utkA	10	0.299	0.04	3gjxA	3	0.9	0.134	0.1641
P64578	HIGB	ECOLI	-1.2	104	93	745	562.6	0.3	4fxiA	5	0.837	0.637	1wmiA	1	0.788	0.673	0.5494
P09348	MOTA	ECOLI	-0.9	295	248	2314	1510.1	0.3	4il3A	2	0.824	0.148	4jhrA	7	0.861	0.107	0.158
P0AD30	YFCA	ECOLI	-0.9	269	242	9711	6752.6	0.3	3llqA	2	0.714	0.109	3v5uA	4	0.903	0.117	0.2083
P0A905	SLYB	ECOLI	-0.3	155	140	788	558.7	0.3	4ql5A	3	0.29	0.084	1xkrA	1	0.974	0.188	0.1153
P0AFN2	PSPC	ECOLI	0	119	105	566	431.4	0.3	4hwdD	6	0.37	0.042	3o10A	9	0.866	0.283	0.2228
P60632	YOHJ	ECOLI	-1.7	132	112	1825	1377	0.4	4bwzA	10	0.871	0.313	4cz8A	8	0.947	0.318	0.5634
P0ABH4	MRED	ECOLI	-2.1	162	151	735	523.1	0.6	3rlbA	4	0.932	0.55	4tkrA	1	0.981	0.512	0.5549
P0A8H3	ZUPT	ECOLI	-0.8	257	235	5457	3678.1	0.6	3llqA	8	0.553	0.094	4k1cA	6	0.926	0.085	0.2017
P37619	YHHQ	ECOLI	-0.1	221	195	1755	1077.8	0.7	4tkrA	3	0.778	0.381	3s8fA	3	0.973	0.199	0.2267
P0A8D3	YAII	ECOLI	-0.4	152	143	1461	1006.1	0.8	4mv4A	8	0.947	0.575	4qjiA	7	0.974	0.704	0.4414
Q97WZ7	Q97WZ7	SULSO	-1.5	141	130	1063	860.8	0.9	1y88A	2	0.716	0.519	3odhA	8	0.95	0.449	0.3794
P77307	FETB	ECOLI	-0.7	259	245	1262	925.9	0.9	3aqpA	4	0.734	0.194	4g1uA	3	0.911	0.103	0.205
P40761	YUXK	BACSU	-0.9	137	129	1019	764.8	1.3	4aj8A	5	0.613	0.302	2wz9A	3	0.693	0.326	0.5366
P0A6S0	FLGH	ECOLI	-1	232	216	1377	1021.2	1.4	3ucpA	8	0.681	0.143	3zn6A	3	0.81	0.128	0.1371
P33011	YEEA	ECOLI	-0.8	352	293	5877	4701.1	1.4	3l39A	3	0.531	0.103	3rkoN	8	0.926	0.136	0.2349
P23839	YICC	ECOLI	-0.5	287	286	2340	1761.3	1.5	4gquA	5	0.345	0.111	4qikA	9	0.815	0.077	0.126
P0AFM6	PSPA	ECOLI	-0.4	222	216	1645	1072.4	1.5	3frtA	2	0.635	0.342	4x0jA	7	0.95	0.324	0.2048
C0SP90	YTHA	BACSU	-0.3	443	428	2792	1489.2	1.7	3ayfA	2	0.849	0.078	3mk7A	10	0.795	0.113	0.2606
P0A8K1	PSD	ECOLI	-0.7	322	254	1849	1235.5	2.9	3ourB	5	0.432	0.378	4g56B	8	0.764	0.103	0.1295
P77301	YBAP	ECOLI	-0.6	264	247	1312	1104.2	2.9	2g5gX	1	0.758	0.219	4mz0A	5	0.856	0.108	0.169
O32107	YUID	BACSU	-0.7	158	141	863	570.2	3.4	4citA	2	0.759	0.321	2lyiA	4	0.88	0.288	0.1891
P0AFV2	YHID	ECOLI	-0.5	215	202	1853	1468	3.5	4tphA	9	0.549	0.073	3aqpA	4	0.958	0.16	0.1862
O34449	YOQD	BACSU	-0.4	251	218	1474	1202.4	3.6	1p4xA	1	0.817	0.291	1p4xA	1	0.817	0.252	0.8092
P0AEX7	LIVH	ECOLI	-1.6	308	266	30720	19424	3.8	2qi9A	3	0.841	0.399	2nq2A	1	0.812	0.344	0.6382
P62723	YEIH	ECOLI	-0.1	349	321	2464	1768.1	4.2	4cz8A	1	0.871	0.286	4cz8A	4	0.905	0.278	0.6917
P45475	YHBV	ECOLI	-0.8	292	270	4317	2834.5	4.8	2bdqA	1	0.613	0.422	4m3pA	2	0.88	0.415	0.4334
P50738	PRSW	BACSU	-1.9	218	206	1329	1051.8	5.3	4cadC	1	0.899	0.244	4cadC	1	0.913	0.226	0.6617
O06723	YISJ	BACSU	-0.8	307	287	1257	1144.5	5.7	3akjA	3	0.726	0.521	4bfrA	4	0.883	0.493	0.3402
P24205	MSBB	ECOLI	-0.3	323	283	4326	3076.2	7	1iuqA	1	0.87	0.39	1t90A	10	0.817	0.152	0.2014
P76071	INSH5	ECOLI	-1.1	326	297	2026	1465.3	8.1	1musA	1	0.81	0.513	4mksA	7	0.853	0.098	0.1664
P75981	JAYE	ECOLI	-1.3	263	244	2240	1994	8.5	3h2tA	1	0.567	0.337	3h2tA	3	0.582	0.307	0.7446
P32709	NRFD	ECOLI	-1.1	318	279	1977	1479.4	10.1	2vpzC	1	0.78	0.624	3cx5C	8	0.931	0.235	0.2759
P75973	YMFJ	ECOLI	-1.6	102	82	22408	19201.1	13.4	4gpkA	5	0.98	0.66	3u8vA	1	0.804	0.314	0.3149
Q9HNB9	Q9HNB9	HALSA	-1.3	251	216	1386	1213.9	13.6	3petA	4	0.817	0.531	4opwA	3	0.837	0.392	0.6534
Q97ZN6	Q97ZN6	SULSO	-1.8	182	143	920	757.5	19.1	3ubhA	8	0.967	0.572	3eikA	7	0.846	0.139	0.1222
P0AFY2	SANA	ECOLI	-1.1	239	187	3047	2401.7	20.7	3ca8A	1	0.887	0.865	3ca8A	1	0.904	0.749	0.6793
Q97YQ4	Q97YQ4	SULSO	-0.1	464	387	8089	6435.8	58.3	3peyA	4	0.672	0.569	4a4zA	6	0.944	0.495	0.4994

## Sheet: FULL
UniProt	id	full_len	trim_len	E_S	seq90	seq80
P45570	YBCI_ECOLI	173	166	-2.9	102	68
O31510	YEEK_BACSU	145	127	-2.7	5	5		key
P26907	GSIB_BACSU	123	96	-2.6	41303	36151.2		E_S	-log10(evalue) HHsearch top hit using single sequence
Q97YG4	Q97YG4_SULSO	176	162	-2.6	13	12		full_len	original length
P64564	YGGT_ECOLI	188	171	-2.5	691	480.2		trim_len	trimmed length (regions with < 75% gaps)
P25747	YEIB_ECOLI	385	356	-2.5	2045	1681.1		seq90	number of sequences after reducing redundancy to 90% identity
Q9HRN7	Q9HRN7_HALSA	144	144	-2.5	1	1		seq80	effective number of sequences at 80% identity
Q9HN52	Q9HN52_HALSA	191	164	-2.5	36	29
Q9HRE9	Q9HRE9_HALSA	156	151	-2.5	8	7		ECOLI	Escherichia coli
Q9HSJ2	Q9HSJ2_HALSA	240	230	-2.5	20	18		BACSU	Bacillus subtilis
Q9HSP0	Q9HSP0_HALSA	137	137	-2.5	1	1		HALSA	Halobacterium salinarum
Q9HNR5	Q9HNR5_HALSA	494	494	-2.5	1	1		SULSO	Sulfolobus solfataricus
Q97X17	Q97X17_SULSO	277	275	-2.5	10	9
Q97XX6	Q97XX6_SULSO	297	271	-2.5	30	29
Q97VC9	Q97VC9_SULSO	131	127	-2.5	3	2
Q97VD0	Q97VD0_SULSO	347	326	-2.5	10	9
Q7LX81	Q7LX81_SULSO	201	200	-2.5	2	2
A5A605	YKFM_ECOLI	159	154	-2.4	3	1
P75916	YCDZ_ECOLI	163	151	-2.4	170	93.8
P0ACX0	YDGC_ECOLI	111	109	-2.4	112	61.8
O34382	YVOD_BACSU	312	296	-2.4	297	240.9
P71056	EPSG_BACSU	367	329	-2.4	1323	1260.9
Q9HMW6	Q9HMW6_HALSA	109	104	-2.4	54	37.9
Q9HQT3	Q9HQT3_HALSA	124	113	-2.4	53	44.7
Q9HQI0	Q9HQI0_HALSA	157	152	-2.4	59	45.3
Q9HSJ6	Q9HSJ6_HALSA	342	300	-2.4	4208	3502.7
Q9HPL2	COBS_HALSA	199	186	-2.4	2776	2216.5
Q9HNW1	CRCB2_HALSA	128	111	-2.4	3343	2481.6
Q9HN03	Q9HN03_HALSA	393	379	-2.4	1273	745.7
Q97XH9	Q97XH9_SULSO	240	227	-2.4	12	10
Q97Z94	Q97Z94_SULSO	110	86	-2.4	2	1
Q97XP5	Q97XP5_SULSO	128	128	-2.4	3	2
Q97YK3	Q97YK3_SULSO	277	275	-2.4	10	9
Q97XL3	Q97XL3_SULSO	158	158	-2.4	1	1
Q97U70	Q97U70_SULSO	202	180	-2.4	62	57.4
Q97Z04	Q97Z04_SULSO	237	228	-2.4	22790	16150.7
Q97XB7	Q97XB7_SULSO	195	178	-2.4	3	3
Q97ZW7	Q97ZW7_SULSO	186	175	-2.4	12125	8540.9
Q97VR8	Q97VR8_SULSO	176	176	-2.4	1	1
P0AG34	RHTB_ECOLI	206	199	-2.3	12776	9178.3
P75885	GFCA_ECOLI	101	96	-2.3	2	1
P0ABM1	CCMC_ECOLI	245	215	-2.3	1806	1031.1
P0AFP0	YADS_ECOLI	207	195	-2.3	2533	1764.7
P35162	RESC_BACSU	391	389	-2.3	207	153.2
P96702	YDGD_BACSU	114	108	-2.3	89	76.3
P54163	YPDP_BACSU	229	200	-2.3	1637	1015.5
Q9HRJ5	Q9HRJ5_HALSA	249	231	-2.3	21436	14911.7
Q9HHT7	GVPI2_HALSA	113	104	-2.3	12	12
Q9HQL6	Q9HQL6_HALSA	414	399	-2.3	2496	1631
Q9HSJ5	Q9HSJ5_HALSA	222	222	-2.3	1	1
Q9HHI0	Q9HHI0_HALSA	130	130	-2.3	1	1
Q9HN58	Q9HN58_HALSA	116	116	-2.3	2	2
Q9HQK9	Q9HQK9_HALSA	136	124	-2.3	2	2
O54633	O54633_HALSA	329	329	-2.3	1	1
Q9HMS1	Q9HMS1_HALSA	172	138	-2.3	557	408
Q97V12	Q97V12_SULSO	158	146	-2.3	7	6
Q97WK6	Q97WK6_SULSO	187	176	-2.3	10	10
Q97X04	Q97X04_SULSO	179	166	-2.3	13	12
P0AAU5	YBFB_ECOLI	108	107	-2.2	5	5
P67601	YOBD_ECOLI	152	150	-2.2	129	76.5
P76173	YNFH_ECOLI	284	264	-2.2	896	738.6
P42905	PTPC2_ECOLI	133	128	-2.2	1200	658.5
P0ADI9	YHHN_ECOLI	208	193	-2.2	1236	957.7
P76111	YDCZ_ECOLI	149	148	-2.2	35	17.6
P0ABK7	CSGB_ECOLI	151	117	-2.2	458	408.9
P77219	YAHC_ECOLI	165	162	-2.2	4	1.2
P39284	YJEO_ECOLI	104	103	-2.2	15	11.2
P0ABL8	CCMB_ECOLI	220	212	-2.2	1130	722
P39613	YWDE_BACSU	177	175	-2.2	7	4
O31428	SKFF_BACSU	447	443	-2.2	8	6
O34343	YOAK_BACSU	225	199	-2.2	2339	1828.2
P37559	YABQ_BACSU	211	186	-2.2	210	181.6
Q08313	COTX_BACSU	172	142	-2.2	82	75.4
P40949	YQXM_BACSU	253	244	-2.2	11	7
P35537	FLIR_BACSU	259	240	-2.2	2421	1880.7
Q9HML3	Q9HML3_HALSA	249	224	-2.2	44	31.6
O59633	O59633_HALSA	174	174	-2.2	1	1
Q9HP95	Q9HP95_HALSA	286	270	-2.2	34	29
Q9HPI6	Q9HPI6_HALSA	190	175	-2.2	53	44.3
Q9HQ53	Q9HQ53_HALSA	144	125	-2.2	1810	1369.2
Q9HSC6	Q9HSC6_HALSA	201	191	-2.2	2526	1708.4
Q9HS48	Q9HS48_HALSA	271	239	-2.2	3266	2689.3
Q9HQ59	Q9HQ59_HALSA	164	124	-2.2	11	8
Q9HQS5	Q9HQS5_HALSA	184	179	-2.2	115	96.9
Q9HQR9	Q9HQR9_HALSA	146	132	-2.2	64	46.4
Q97VH7	Q97VH7_SULSO	271	240	-2.2	23535	16474
Q97UA8	Q97UA8_SULSO	174	165	-2.2	228	195.4
Q97ZK5	Q97ZK5_SULSO	104	104	-2.2	2	2
Q97XJ4	Q97XJ4_SULSO	171	164	-2.2	9	9
Q97UD5	Q97UD5_SULSO	205	171	-2.2	3	3
P58030	CBSB_SULSO	314	287	-2.2	13	12
P36560	ASR_ECOLI	102	88	-2.1	83	52.5
P64550	ALAE_ECOLI	149	136	-2.1	101	45.8
P67244	YQHA_ECOLI	164	158	-2.1	469	241.3
P0ABH4	MRED_ECOLI	162	151	-2.1	735	523.1
O05245	YUGM_BACSU	123	121	-2.1	6	2.4
P54720	CATD_BACSU	134	120	-2.1	3443	2475.1
P37492	YYBL_BACSU	236	231	-2.1	16	15
O34535	YOAT_BACSU	264	248	-2.1	402	209.3
Q9HRH6	Q9HRH6_HALSA	156	152	-2.1	52	41.7
Q9HQW3	Q9HQW3_HALSA	301	297	-2.1	115	105.3
Q9HQ31	Q9HQ31_HALSA	514	457	-2.1	1016	857.4
Q9HP49	Q9HP49_HALSA	273	273	-2.1	1	1
Q9HML9	Q9HML9_HALSA	205	205	-2.1	1	1
Q9HSG4	Q9HSG4_HALSA	204	204	-2.1	1	1
Q9HQP1	Q9HQP1_HALSA	296	249	-2.1	1298	970
Q9HSS0	Q9HSS0_HALSA	161	138	-2.1	3	3
Q9HNW2	CRCB1_HALSA	119	110	-2.1	4197	3232.5
Q9HR68	Q9HR68_HALSA	126	126	-2.1	1	1
Q9HR03	Q9HR03_HALSA	333	283	-2.1	225	122.1
Q9HQR3	Q9HQR3_HALSA	204	204	-2.1	1	1
Q9HPW3	Q9HPW3_HALSA	304	296	-2.1	36	34
Q9HMT1	Q9HMT1_HALSA	143	135	-2.1	51	34
Q9HSF5	Q9HSF5_HALSA	183	174	-2.1	58	48
Q9HHR0	Q9HHR0_HALSA	133	133	-2.1	1	1
Q9HHM1	Q9HHM1_HALSA	510	493	-2.1	111	94
Q9HHG0	Q9HHG0_HALSA	112	108	-2.1	25	8.6
Q97U26	Q97U26_SULSO	128	128	-2.1	2	1
Q97VE3	Q97VE3_SULSO	136	135	-2.1	2	1
Q97U77	Q97U77_SULSO	262	211	-2.1	20	20
Q980S4	Q980S4_SULSO	155	146	-2.1	24	22
Q7LXX2	Q7LXX2_SULSO	243	225	-2.1	12	9
Q97U55	Q97U55_SULSO	249	232	-2.1	18953	13241.5
Q97ZA5	Q97ZA5_SULSO	213	192	-2.1	394	287.8
Q7LXJ0	Q7LXJ0_SULSO	129	100	-2.1	3	3
Q97XY6	Q97XY6_SULSO	141	125	-2.1	6	5
Q7LXM2	Q7LXM2_SULSO	288	257	-2.1	12	12
Q97U42	Q97U42_SULSO	386	384	-2.1	2	2
Q97U14	Q97U14_SULSO	144	122	-2.1	9	8
Q97UN5	Q97UN5_SULSO	148	142	-2.1	7	6
Q97VG4	Q97VG4_SULSO	136	122	-2.1	8	6
Q7LY04	Q7LY04_SULSO	243	221	-2.1	171	148
P76552	EUTH_ECOLI	408	356	-2	261	176.9
P0AF80	YJFL_ECOLI	132	124	-2	758	536.3
P76219	YDJX_ECOLI	236	184	-2	8155	6057.5
P32720	ALSC_ECOLI	326	266	-2	31422	19625.1
P27835	WZYE_ECOLI	450	440	-2	79	33.7
P0AFI9	PERM_ECOLI	353	325	-2	10986	8593.7
P0AG38	RHTC_ECOLI	206	197	-2	12850	9140.7
P45546	YHFT_ECOLI	434	411	-2	101	60.9
P0A7C8	PSIE_ECOLI	136	123	-2	187	126.9
P0ABC0	ATPZ_ECOLI	126	115	-2	312	221.9
P31468	CBRB_ECOLI	155	155	-2	1	1
P0AF98	LPTF_ECOLI	366	339	-2	4439	3266.1
P11667	ARGO_ECOLI	211	194	-2	11916	8604.5
Q45592	YYDJ_BACSU	240	237	-2	25	22
C0H450	S5AEB_BACSU	116	114	-2	588	302.4
P42953	TAGG_BACSU	275	238	-2	15810	11287.3
P54449	YQED_BACSU	208	175	-2	9623	7078.5
P54463	YQEW_BACSU	307	302	-2	2326	1633.2
O34686	YVRL_BACSU	136	120	-2	11	6
Q796A8	YOTI_BACSU	120	120	-2	1	1
O34495	YKOP_BACSU	183	178	-2	183	151.4
O34424	YTEJ_BACSU	164	131	-2	3346	2595.1
P94543	YSHB_BACSU	177	166	-2	652	570.7
O34752	LGT_BACSU	269	246	-2	4390	3086.8
P94395	YCGR_BACSU	294	283	-2	2177	1415.1
O31930	YOPH_BACSU	178	154	-2	91	78.4
P94560	YSNF_BACSU	273	211	-2	476	410.6
O35029	YTHQ_BACSU	385	364	-2	540	457.8
P54438	YRKK_BACSU	158	152	-2	20	19
P39600	YWCB_BACSU	102	94	-2	682	410.6
Q9HNM8	Q9HNM8_HALSA	130	123	-2	42	33.3
Q9HQF2	Q9HQF2_HALSA	132	132	-2	1	1
Q9HPE3	Q9HPE3_HALSA	122	121	-2	2	2
Q9HNM0	Q9HNM0_HALSA	133	133	-2	1	1
Q9HQA6	Q9HQA6_HALSA	363	308	-2	17	17
Q9HQA7	Q9HQA7_HALSA	356	351	-2	11	11
Q9HRE0	Q9HRE0_HALSA	100	100	-2	2	2
Q9HHY4	Q9HHY4_HALSA	128	128	-2	1	1
Q9HME8	Q9HME8_HALSA	140	136	-2	58	38.1
Q9HHJ2	Q9HHJ2_HALSA	141	141	-2	1	1
Q9HSY0	Q9HSY0_HALSA	131	131	-2	1	1
Q9HP31	Q9HP31_HALSA	205	205	-2	1	1
Q9HRN0	Q9HRN0_HALSA	109	107	-2	8	7
Q9HM73	Q9HM73_HALSA	136	122	-2	21	15.3
Q9HHF5	Q9HHF5_HALSA	125	125	-2	1	1
Q9HI24	GVPI1_HALSA	144	113	-2	11	11
Q9HHU5	Q9HHU5_HALSA	189	189	-2	1	1
Q9HNY2	Q9HNY2_HALSA	535	523	-2	110	95
Q97XI9	Q97XI9_SULSO	113	102	-2	6	5
Q7LX52	Q7LX52_SULSO	137	132	-2	2	1
Q97XU4	Q97XU4_SULSO	268	258	-2	35	34
Q97UC5	Q97UC5_SULSO	321	295	-2	8	8
Q97UD1	Q97UD1_SULSO	409	376	-2	118	101.4
Q97UZ7	Q97UZ7_SULSO	189	186	-2	5	5
Q97WX7	Q97WX7_SULSO	149	145	-2	2	2
Q97VW5	Q97VW5_SULSO	254	237	-2	11	9
Q97VG3	Q97VG3_SULSO	188	173	-2	31	29
Q7LXG1	Q7LXG1_SULSO	110	100	-2	3	3
Q97UX5	Q97UX5_SULSO	113	109	-2	5	5
Q97UZ9	Q97UZ9_SULSO	305	264	-2	30470	19835.2
Q97WN5	Q97WN5_SULSO	184	184	-2	2	1
Q97WZ9	Q97WZ9_SULSO	138	131	-2	10	10
Q980M9	Q980M9_SULSO	119	107	-2	8	7
Q97VZ0	Q97VZ0_SULSO	328	310	-2	2593	1388.5
Q97YG3	Q97YG3_SULSO	136	136	-2	2	2
Q97UC4	Q97UC4_SULSO	178	170	-2	8	8
Q97ZB2	Q97ZB2_SULSO	373	318	-2	624	396.6
P28697	HTGA_ECOLI	196	196	-1.9	1	1
P77682	GTRA_ECOLI	120	116	-1.9	155	115.2
P38101	EAMB_ECOLI	195	189	-1.9	12487	8865.1
P39295	YJFM_ECOLI	212	172	-1.9	284	214.1
Q46867	YGIZ_ECOLI	110	106	-1.9	12	9
P27843	YIGG_ECOLI	126	123	-1.9	8	6
P0CF25	INSB1_ECOLI	167	134	-1.9	188	146.6
P0AC05	FLIP_ECOLI	245	213	-1.9	1946	1027.1
P36561	COBS_ECOLI	247	237	-1.9	2797	2271.5
P42619	YQJF_ECOLI	130	118	-1.9	1386	933.1
Q46824	CPTA_ECOLI	135	129	-1.9	103	70.7
P0AD47	YPHA_ECOLI	140	117	-1.9	1694	1102.5
P0CF28	INSB5_ECOLI	167	134	-1.9	188	146.6
P0ADT2	YGIB_ECOLI	223	181	-1.9	290	199.8
P0CF29	INSB6_ECOLI	167	134	-1.9	188	146.6
P0AAV6	YBGS_ECOLI	126	117	-1.9	55	33.1
Q45064	PLSY_BACSU	193	187	-1.9	3196	2352.6
P71005	ALBG_BACSU	233	233	-1.9	7	2.3
O05254	YUFP_BACSU	348	285	-1.9	30944	20013.8
O34554	YJFA_BACSU	157	145	-1.9	27	23
C0H408	YKZU_BACSU	172	162	-1.9	67	59
P54942	YXEC_BACSU	132	121	-1.9	20	17
O05227	MRPG_BACSU	124	101	-1.9	1701	1170.4
O32226	YVAD_BACSU	133	125	-1.9	64	55.3
P71045	YWNJ_BACSU	140	130	-1.9	34	26.1
P94563	YSND_BACSU	111	108	-1.9	6	1.9
P06568	YTXB_BACSU	213	175	-1.9	8961	6628.7
P50738	PRSW_BACSU	218	206	-1.9	1329	1051.8
Q01467	MRED_BACSU	172	162	-1.9	442	374.9
P24502	FLIE_BACSU	106	93	-1.9	1125	887.6
O31780	YMCC_BACSU	185	174	-1.9	412	310.2
O34734	SULP_BACSU	354	309	-1.9	3029	1572.5
Q9HMY6	Q9HMY6_HALSA	175	162	-1.9	2	2
O54600	O54600_HALSA	176	150	-1.9	49	27.4
Q9HHW5	Q9HHW5_HALSA	248	238	-1.9	2767	1468.9
Q9HPY9	Q9HPY9_HALSA	380	367	-1.9	56	42
Q9HPV6	Q9HPV6_HALSA	348	327	-1.9	33	28
Q9HNQ7	Q9HNQ7_HALSA	180	167	-1.9	37	28.5
O54549	O54549_HALSA	416	416	-1.9	1	1
Q9HPQ3	Q9HPQ3_HALSA	548	419	-1.9	46	30.2
Q9HN89	Q9HN89_HALSA	106	92	-1.9	42	36
Q9HPK9	CBIZ_HALSA	231	191	-1.9	553	410.1
Q9HNK2	Q9HNK2_HALSA	156	125	-1.9	1605	1187.9
Q9HP66	Q9HP66_HALSA	324	266	-1.9	241	158.8
Q9HNX0	Q9HNX0_HALSA	147	147	-1.9	1	1
Q9HPH0	Q9HPH0_HALSA	208	200	-1.9	60	49.3
Q9HMX6	Q9HMX6_HALSA	263	263	-1.9	1	1
Q9HR72	DMSC_HALSA	435	363	-1.9	1359	981.7
Q9HMY7	Q9HMY7_HALSA	172	139	-1.9	7	7
Q9HS55	Q9HS55_HALSA	155	125	-1.9	2	2
O52002	O52002_HALSA	251	251	-1.9	1	1
Q9HHH6	Q9HHH6_HALSA	136	136	-1.9	1	1
Q9HQ57	Q9HQ57_HALSA	113	109	-1.9	2	2
O52033	O52033_HALSA	164	164	-1.9	2	1
Q97XH4	Q97XH4_SULSO	146	146	-1.9	1	1
Q97UI0	Q97UI0_SULSO	159	135	-1.9	3	3
Q97YE6	Q97YE6_SULSO	263	263	-1.9	1	1
Q97U83	Q97U83_SULSO	550	431	-1.9	19	17
Q97WR7	Q97WR7_SULSO	171	164	-1.9	2	2
Q97WF6	Q97WF6_SULSO	186	178	-1.9	2	1
Q97XC9	Q97XC9_SULSO	260	245	-1.9	8	5
Q97WB0	Q97WB0_SULSO	489	482	-1.9	5	4
Q97WM0	Q97WM0_SULSO	443	346	-1.9	50	49
Q7LXV9	Q7LXV9_SULSO	134	134	-1.9	2	1
Q97VF9	Q97VF9_SULSO	202	201	-1.9	2	2
Q97VM1	Q97VM1_SULSO	453	453	-1.9	2	1
Q97WF5	Q97WF5_SULSO	173	153	-1.9	9	9
Q97YN7	Q97YN7_SULSO	403	395	-1.9	2	2
Q97ZQ2	Q97ZQ2_SULSO	246	216	-1.9	5	5
Q97VR7	Q97VR7_SULSO	233	217	-1.9	10	8
Q97YF1	Q97YF1_SULSO	283	283	-1.9	1	1
Q97X75	Q97X75_SULSO	369	320	-1.9	6	6
Q980J5	Q980J5_SULSO	298	294	-1.9	10	10
Q97WP5	Q97WP5_SULSO	290	238	-1.9	22933	15886.1
Q97XE0	Q97XE0_SULSO	176	163	-1.9	14	13
Q97Y77	Q97Y77_SULSO	107	93	-1.9	144	121.6
Q97WT8	Q97WT8_SULSO	176	151	-1.9	25	22.2
Q97WA0	Q97WA0_SULSO	154	151	-1.9	2	1
Q97UT7	Q97UT7_SULSO	151	137	-1.9	363	186.7
Q97XR0	Q97XR0_SULSO	137	110	-1.9	8	6
Q97UX7	Q97UX7_SULSO	192	179	-1.9	1234	878.3
P0AFM4	PSIF_ECOLI	106	91	-1.8	236	164.1
P27243	RFAL_ECOLI	419	363	-1.8	8770	8065.7
P33347	YEHK_ECOLI	105	96	-1.8	6	2.8
P76322	YEDM_ECOLI	116	114	-1.8	4	2.3
P76249	LEUE_ECOLI	212	198	-1.8	12830	9161.6
P76221	YDJZ_ECOLI	235	183	-1.8	6309	4674.8
Q47157	YAFO_ECOLI	132	111	-1.8	50	38.1
P37772	YJFF_ECOLI	331	275	-1.8	31079	19853.2
P22586	FLIO_ECOLI	121	107	-1.8	617	439.1
P37147	FXSA_ECOLI	158	142	-1.8	1479	1079.8
P0A8X4	YCCT_ECOLI	220	208	-1.8	507	407.4
P0AEN4	FTSL_ECOLI	121	99	-1.8	197	128
P00804	LSPA_ECOLI	164	142	-1.8	4394	3260.2
P76548	YFFQ_ECOLI	125	121	-1.8	2	2
P0AAY1	BSSR_ECOLI	127	122	-1.8	32	23
P56579	PTHC_ECOLI	187	173	-1.8	190	105.3
P39374	YJIC_ECOLI	276	275	-1.8	5	4
P28721	GLTF_ECOLI	254	206	-1.8	549	451.6
Q7DFV3	YMGG_ECOLI	114	110	-1.8	5	4
P08550	CVPA_ECOLI	162	152	-1.8	2076	1626
P0AE26	ARAH_ECOLI	328	268	-1.8	31338	19714.7
P76172	YNFD_ECOLI	101	88	-1.8	106	69.9
P75968	YMFE_ECOLI	234	230	-1.8	4	2
P75685	RCLC_ECOLI	197	182	-1.8	132	80.6
P64481	YDJM_ECOLI	196	161	-1.8	683	501.2
P37180	HYBB_ECOLI	392	352	-1.8	1427	1045.9
P76069	YDAY_ECOLI	119	116	-1.8	22	17
O34648	YVLD_BACSU	119	110	-1.8	1506	1124.6
O06740	YITE_BACSU	209	199	-1.8	4525	3288.6
P42107	YXAH_BACSU	402	358	-1.8	1992	1645.8
P37505	YYAS_BACSU	201	186	-1.8	1924	1480.7
P94381	YCGF_BACSU	209	194	-1.8	12909	9224.1
O31872	YOSW_BACSU	113	110	-1.8	8	4
O34881	YTVB_BACSU	111	93	-1.8	14	12
P25958	COMGF_BACSU	127	126	-1.8	15	7.4
O05219	YWRE_BACSU	111	109	-1.8	7	5
O32241	SDPI_BACSU	207	198	-1.8	556	492.1
O06751	YITP_BACSU	178	168	-1.8	49	48
P40396	COMK_BACSU	192	151	-1.8	266	216.6
P54943	YXED_BACSU	117	100	-1.8	39	35
P96502	YVIE_BACSU	191	179	-1.8	305	259.3
O34953	YTRD_BACSU	325	311	-1.8	584	479.4
P39783	XKDD_BACSU	116	106	-1.8	8	5
P45710	CCDC_BACSU	160	149	-1.8	256	190.5
O32131	YUNB_BACSU	254	207	-1.8	430	376.8
P37501	YYBC_BACSU	159	148	-1.8	369	276
P54330	XKDJ_BACSU	146	145	-1.8	14	12
P42109	YXAJ_BACSU	141	129	-1.8	32	23.3
P71042	YWNG_BACSU	172	148	-1.8	10	3.8
O34991	YTVI_BACSU	371	327	-1.8	10949	8483.6
Q9HMN8	Q9HMN8_HALSA	246	233	-1.8	212	176.2
Q9HSJ1	Q9HSJ1_HALSA	287	282	-1.8	23	20
P61116	FLAB1_HALSA	193	180	-1.8	315	227.7
Q9HRQ3	Q9HRQ3_HALSA	108	107	-1.8	11	8.7
Q9HSN4	Q9HSN4_HALSA	223	205	-1.8	5055	3306.7
Q9HHF6	Q9HHF6_HALSA	147	147	-1.8	1	1
Q9HS83	Q9HS83_HALSA	159	136	-1.8	65	40.8
O51988	O51988_HALSA	382	382	-1.8	1	1
Q9HR95	Q9HR95_HALSA	198	178	-1.8	34966	26138.6
Q9HPE2	Q9HPE2_HALSA	163	155	-1.8	50	31.2
Q9HN54	Q9HN54_HALSA	129	109	-1.8	2	2
Q9HPL3	Q9HPL3_HALSA	308	285	-1.8	2622	2065.8
Q9HMZ7	Q9HMZ7_HALSA	215	176	-1.8	628	500.1
Q9HQ05	Q9HQ05_HALSA	192	173	-1.8	2	2
Q9HNE6	BLH_HALSA	345	291	-1.8	213	183.7
Q9HNS6	Q9HNS6_HALSA	349	295	-1.8	130	98.3
O54596	O54596_HALSA	331	308	-1.8	3250	2087.5
Q9HPU7	BRP_HALSA	359	292	-1.8	179	156
Q9HRS5	Q9HRS5_HALSA	176	160	-1.8	1574	1099
O52032	O52032_HALSA	397	397	-1.8	1	1
Q9HP61	Q9HP61_HALSA	322	274	-1.8	4	3
O54559	O54559_HALSA	163	133	-1.8	1682	1196.9
Q9HMU9	Q9HMU9_HALSA	265	239	-1.8	13627	10120.2
Q9HSJ4	Q9HSJ4_HALSA	122	122	-1.8	1	1
Q9HPR0	Q9HPR0_HALSA	202	192	-1.8	36	32.3
Q9HSV9	Q9HSV9_HALSA	206	201	-1.8	2	2
Q9HPE0	Q9HPE0_HALSA	279	240	-1.8	414	340.4
Q9HRM4	Q9HRM4_HALSA	604	537	-1.8	72	65
O54662	O54662_HALSA	325	245	-1.8	4410	3059.1
Q97XC3	Q97XC3_SULSO	104	104	-1.8	1	1
Q97U10	Q97U10_SULSO	129	118	-1.8	10	9
Q97XX2	Q97XX2_SULSO	103	103	-1.8	1	1
Q97U57	Q97U57_SULSO	292	290	-1.8	2	2
Q97WV0	Q97WV0_SULSO	307	298	-1.8	15	13
Q97XN8	Q97XN8_SULSO	393	393	-1.8	1	1
Q980C7	Q980C7_SULSO	1231	1220	-1.8	5	3
Q97WB1	Q97WB1_SULSO	161	158	-1.8	2	2
Q97YN9	Q97YN9_SULSO	145	145	-1.8	1	1
Q97US8	Q97US8_SULSO	128	124	-1.8	5	1.1
Q97X56	Q97X56_SULSO	174	153	-1.8	23	22
Q7LXW1	Q7LXW1_SULSO	273	271	-1.8	2	1
Q97XS2	Q97XS2_SULSO	114	110	-1.8	3	2
Q97WN6	Q97WN6_SULSO	299	289	-1.8	384	267.3
Q7LY03	Q7LY03_SULSO	148	139	-1.8	2	2
Q980V8	Q980V8_SULSO	184	174	-1.8	10	9
Q97V45	Q97V45_SULSO	194	184	-1.8	7180	5038.6
Q97VH8	Q97VH8_SULSO	190	190	-1.8	1	1
Q97WK9	Q97WK9_SULSO	222	208	-1.8	10	9
Q97TW1	Q97TW1_SULSO	142	115	-1.8	11	7.7
Q97ZN6	Q97ZN6_SULSO	182	143	-1.8	920	757.5
Q97W88	Q97W88_SULSO	170	166	-1.8	11	9
Q97WC1	Q97WC1_SULSO	152	152	-1.8	1	1
Q97X03	Q97X03_SULSO	136	136	-1.8	2	2
Q97UW3	Q97UW3_SULSO	223	223	-1.8	1	1
Q97X16	Q97X16_SULSO	148	120	-1.8	11	8.7
Q97W32	Q97W32_SULSO	125	111	-1.8	8	7
Q97XW2	Q97XW2_SULSO	294	264	-1.8	189	132.9
Q97X94	UPPP_SULSO	278	259	-1.8	4107	2716.3
Q97ZS9	Q97ZS9_SULSO	221	219	-1.8	2	2
Q97VG5	Q97VG5_SULSO	186	153	-1.8	3	2
Q97YP6	Q97YP6_SULSO	241	237	-1.8	2	2
Q97VE9	Q97VE9_SULSO	254	244	-1.8	10	10
Q97Y50	Q97Y50_SULSO	108	108	-1.8	1	1
Q97XF0	Q97XF0_SULSO	120	116	-1.8	5	2
P28307	CSGA_ECOLI	151	118	-1.7	570	506
P0AD21	YEJG_ECOLI	114	109	-1.7	72	40.8
P0AGM0	YHHT_ECOLI	349	316	-1.7	11019	8604.6
P26458	APPB_ECOLI	378	324	-1.7	3272	1998.4
P52138	YFJW_ECOLI	567	567	-1.7	2	1
P09162	YJAA_ECOLI	127	115	-1.7	43	38
P60632	YOHJ_ECOLI	132	112	-1.7	1825	1377
P76485	YFBO_ECOLI	140	125	-1.7	33	30
P31991	YDCD_ECOLI	160	160	-1.7	1	1
P45751	HOFO_ECOLI	146	144	-1.7	69	57
P71238	WCAD_ECOLI	405	402	-1.7	13	2.1
P76507	YFDI_ECOLI	443	432	-1.7	7	6
P64604	MLAD_ECOLI	183	151	-1.7	6248	4770.5
P76538	YFEZ_ECOLI	149	140	-1.7	203	140.5
P27125	RHAT_ECOLI	344	332	-1.7	269	168.5
P0AF34	YIIR_ECOLI	146	132	-1.7	498	425
P64432	YPJD_ECOLI	263	256	-1.7	2989	1939.4
P0AE14	AMPE_ECOLI	284	270	-1.7	2942	2275
P39301	ULAA_ECOLI	465	413	-1.7	717	349.9
P39270	YJDF_ECOLI	209	188	-1.7	595	428.7
P37674	YIAM_ECOLI	157	141	-1.7	6082	4750.5
P64590	YHAH_ECOLI	121	110	-1.7	1666	1435.5
Q2EEQ3	YAHH_ECOLI	106	91	-1.7	3	3
P76612	YPJB_ECOLI	263	251	-1.7	6	1.2
P76573	YFGI_ECOLI	179	174	-1.7	23	20
O31597	YJBA_BACSU	250	246	-1.7	103	65.9
O31794	YMAF_BACSU	137	106	-1.7	56	39.8
P42302	YXIK_BACSU	153	149	-1.7	11	3.2
P94365	CYDB_BACSU	338	322	-1.7	3257	2011.3
O07558	YHJD_BACSU	120	116	-1.7	103	84.8
P40868	SP5AC_BACSU	150	141	-1.7	669	458.2
P24811	YQXH_BACSU	140	125	-1.7	715	574.1
O06717	GERPE_BACSU	133	121	-1.7	128	103.8
O31816	YNDM_BACSU	179	144	-1.7	119	94
P96665	YDEH_BACSU	148	121	-1.7	34	24.5
O32216	YVGT_BACSU	202	193	-1.7	2507	1714.4
O31885	YOSD_BACSU	131	120	-1.7	9	5.3
O07639	FTSW_BACSU	403	354	-1.7	7975	5488.4
P39602	YWCD_BACSU	127	120	-1.7	541	453
O31969	YOMO_BACSU	166	157	-1.7	13	11
P55340	ECSB_BACSU	408	395	-1.7	543	459
O31884	YOSE_BACSU	115	115	-1.7	2	1
O34436	PIT_BACSU	333	321	-1.7	2688	1407.6
O31603	YJBE_BACSU	218	204	-1.7	4371	2454.6
O31651	YJDJ_BACSU	109	93	-1.7	43	36.3
O07518	YHAJ_BACSU	172	169	-1.7	119	96.7
P16449	KBAA_BACSU	198	190	-1.7	190	153.3
O31921	YOQR_BACSU	118	118	-1.7	1	1
P54442	YRKO_BACSU	405	362	-1.7	2401	1993.3
P45908	YQAK_BACSU	284	242	-1.7	548	450.2
Q9HSE0	Q9HSE0_HALSA	316	316	-1.7	1	1
Q9HSB7	Q9HSB7_HALSA	133	133	-1.7	1	1
Q9HMV0	Q9HMV0_HALSA	131	126	-1.7	60	35.1
Q9HHU3	Q9HHU3_HALSA	128	128	-1.7	1	1
Q9HHJ3	Q9HHJ3_HALSA	109	105	-1.7	29	14.2
Q9HSY3	Q9HSY3_HALSA	215	215	-1.7	1	1
Q9HNV5	Q9HNV5_HALSA	108	103	-1.7	31	25.3
O54605	O54605_HALSA	149	149	-1.7	1	1
Q9HQ25	Q9HQ25_HALSA	133	132	-1.7	2	2
Q9HR89	Q9HR89_HALSA	130	130	-1.7	1	1
Q9HQF9	Q9HQF9_HALSA	207	187	-1.7	306	247.6
O54602	O54602_HALSA	206	206	-1.7	1	1
Q9HHV9	Q9HHV9_HALSA	122	122	-1.7	1	1
Q9HMQ1	Q9HMQ1_HALSA	165	165	-1.7	1	1
O52013	O52013_HALSA	233	223	-1.7	6	5
Q9HHZ6	Q9HHZ6_HALSA	103	103	-1.7	1	1
Q9HQV8	Q9HQV8_HALSA	175	133	-1.7	22	18
Q9HI30	Q9HI30_HALSA	132	132	-1.7	1	1
O51958	O51958_HALSA	382	382	-1.7	1	1
Q9HPI3	Q9HPI3_HALSA	277	257	-1.7	155	116.7
Q97ZX3	Q97ZX3_SULSO	145	118	-1.7	282	220.8
Q97WL3	Q97WL3_SULSO	284	226	-1.7	2	1
Q97WM9	Q97WM9_SULSO	100	98	-1.7	2	1
Q981D1	Q981D1_SULSO	127	124	-1.7	35	31
Q97V24	Q97V24_SULSO	266	261	-1.7	5	4
Q97UC1	Q97UC1_SULSO	552	536	-1.7	2	2
Q97VR6	Q97VR6_SULSO	231	210	-1.7	10	9
Q97X72	Q97X72_SULSO	173	159	-1.7	100	58.1
Q97YM9	Q97YM9_SULSO	104	104	-1.7	1	1
Q97WF4	Q97WF4_SULSO	293	242	-1.7	7627	5369.7
Q97XB9	Q97XB9_SULSO	147	147	-1.7	1	1
Q97ZJ2	Q97ZJ2_SULSO	102	102	-1.7	2	1
Q7LXF3	Q7LXF3_SULSO	760	738	-1.7	5	5
Q97XJ1	Q97XJ1_SULSO	105	92	-1.7	5	2
Q97W29	Q97W29_SULSO	147	131	-1.7	7	6
Q980S3	Q980S3_SULSO	139	125	-1.7	28	24
Q981B0	Q981B0_SULSO	575	570	-1.7	2	1
Q97UT0	Q97UT0_SULSO	284	234	-1.7	12465	8883.8
Q97YM6	Q97YM6_SULSO	692	692	-1.7	1	1
Q981D4	Q981D4_SULSO	205	193	-1.7	2513	1719.4
Q7LXT5	Q7LXT5_SULSO	325	284	-1.7	64	61
Q97WB8	Q97WB8_SULSO	473	443	-1.7	360	280.5
Q97WA9	Q97WA9_SULSO	133	124	-1.7	3	3
Q97XU1	Q97XU1_SULSO	511	430	-1.7	6	5
Q980Y5	Q980Y5_SULSO	147	147	-1.7	1	1
Q47274	REQ1_ECOLI	127	120	-1.6	206	106.5
P28916	YBFD_ECOLI	253	234	-1.6	545	461.5
P39267	YJCZ_ECOLI	292	282	-1.6	48	38
P76545	YFFN_ECOLI	122	122	-1.6	4	2
P76343	YEDZ_ECOLI	211	189	-1.6	984	715.6
P0CF26	INSB2_ECOLI	167	133	-1.6	190	146.6
P0CF27	INSB3_ECOLI	167	133	-1.6	190	146.6
P0AE98	CSGF_ECOLI	138	121	-1.6	251	186
P0AFS1	LSRD_ECOLI	330	270	-1.6	31300	20001.1
P46141	YGBE_ECOLI	107	99	-1.6	83	54.6
P0AFS5	TQSA_ECOLI	344	317	-1.6	11032	8654.7
P60782	PLSY_ECOLI	205	189	-1.6	3193	2343
P0ADM4	YIDQ_ECOLI	110	96	-1.6	94	57.5
P0AAR5	YBAN_ECOLI	125	115	-1.6	1447	1104.2
P26459	APPC_ECOLI	514	500	-1.6	677	325.2
P75693	YAHN_ECOLI	223	198	-1.6	12900	9234.4
P0AAS5	YLBF_ECOLI	271	251	-1.6	286	256.5
P0AEX7	LIVH_ECOLI	308	266	-1.6	30720	19424
P25728	YGBA_ECOLI	117	99	-1.6	455	348
P31446	YIDI_ECOLI	149	140	-1.6	35	29
P27375	HTRC_ECOLI	179	159	-1.6	99	92
P0ACY6	YEAL_ECOLI	148	141	-1.6	405	224.2
P75973	YMFJ_ECOLI	102	82	-1.6	22408	19201.1
P64606	MLAE_ECOLI	260	245	-1.6	3560	2049.7
P0ADX7	YHHA_ECOLI	146	125	-1.6	33	20.3
P42911	PTPD_ECOLI	263	255	-1.6	1316	828.5
P0AAA1	YAGU_ECOLI	204	159	-1.6	178	101.4
P0AD35	YFDO_ECOLI	122	94	-1.6	104	85.9
P0ABG7	RODA_ECOLI	370	349	-1.6	8029	5547.2
P0AB12	YCCF_ECOLI	148	120	-1.6	533	316.8
P71296	YAGM_ECOLI	284	242	-1.6	18	15
P0ADN2	YIFE_ECOLI	112	100	-1.6	192	118.6
P77717	YBAY_ECOLI	190	158	-1.6	156	116
P0ADC6	LPTG_ECOLI	360	347	-1.6	4441	3268.4
P76210	YDJO_ECOLI	267	231	-1.6	3	3
P96616	YDBT_BACSU	493	465	-1.6	996	855.5
C0H3P8	YTRH_BACSU	113	103	-1.6	175	121.8
P55909	YCGB_BACSU	193	155	-1.6	14	11
O31991	YOLD_BACSU	110	105	-1.6	187	162.2
P54445	PSIE_BACSU	138	123	-1.6	184	124
O31918	YOQU_BACSU	137	135	-1.6	6	4
Q45067	YNFC_BACSU	136	111	-1.6	5	4
O34496	YTPQ_BACSU	269	264	-1.6	193	137.3
O34616	SDPB_BACSU	323	274	-1.6	930	717.8
P45919	YQBC_BACSU	217	182	-1.6	3	3
P07789	COTB_BACSU	380	316	-1.6	13	13
O05259	MRPB_BACSU	143	135	-1.6	1282	787.6
P54339	XKDT_BACSU	348	323	-1.6	2524	2182.6
O05215	YWRA_BACSU	178	167	-1.6	6558	4548.4
O34883	YTKC_BACSU	134	124	-1.6	696	554.5
O34999	YOQH_BACSU	150	145	-1.6	31	24.9
O31812	YNDH_BACSU	205	195	-1.6	249	188.6
O32274	TUAA_BACSU	179	152	-1.6	8373	5796.6
P94495	YNCE_BACSU	153	151	-1.6	65	52.5
O31660	YKRP_BACSU	340	298	-1.6	15156	13317.2
O34506	YNGL_BACSU	130	106	-1.6	135	109.8
P54957	YXER_BACSU	370	356	-1.6	261	178
O31525	YESV_BACSU	208	191	-1.6	1117	1019.8
P35156	YPUI_BACSU	179	155	-1.6	103	76.4
P16645	HEMX_BACSU	276	263	-1.6	3045	1961.8
P39580	DLTB_BACSU	395	367	-1.6	3596	2849.4
Q08309	COTV_BACSU	128	128	-1.6	10	8
P96657	YDDT_BACSU	228	224	-1.6	4	3
P39585	YWBB_BACSU	225	212	-1.6	34	28
O31973	YOML_BACSU	228	223	-1.6	4	3
Q9HRG0	Q9HRG0_HALSA	108	105	-1.6	56	35.5
Q9HHI5	Q9HHI5_HALSA	138	104	-1.6	4	3
Q9HS21	Q9HS21_HALSA	211	208	-1.6	76	60.3
Q9HHK8	Q9HHK8_HALSA	181	169	-1.6	3	3
Q9HSH9	Q9HSH9_HALSA	190	182	-1.6	2	2
Q9HSI8	Q9HSI8_HALSA	149	140	-1.6	12	11
O52037	O52037_HALSA	395	395	-1.6	1	1
Q9HNH9	Q9HNH9_HALSA	401	368	-1.6	2016	1657.2
P57687	ATKC_HALSA	216	183	-1.6	1761	1244.2
Q9HNX1	Q9HNX1_HALSA	185	150	-1.6	1020	788.3
O52031	O52031_HALSA	146	144	-1.6	22	15.2
Q9HHZ8	Q9HHZ8_HALSA	174	174	-1.6	1	1
Q9HS03	Q9HS03_HALSA	283	265	-1.6	11	11
Q9HMD5	Q9HMD5_HALSA	117	116	-1.6	45	25.8
Q9HHS6	Q9HHS6_HALSA	397	383	-1.6	1338	769
Q9HQY1	Q9HQY1_HALSA	145	141	-1.6	55	46.7
Q9HQZ1	Q9HQZ1_HALSA	266	233	-1.6	5459	3679.5
Q9HHG9	Q9HHG9_HALSA	165	165	-1.6	1	1
Q9HPT0	Q9HPT0_HALSA	422	416	-1.6	2	2
Q9HRQ8	Q9HRQ8_HALSA	303	255	-1.6	34	27.4
O51975	O51975_HALSA	196	196	-1.6	1	1
Q9HRS6	Q9HRS6_HALSA	155	132	-1.6	1624	1024.3
Q9HR37	Y879_HALSA	121	112	-1.6	105	35.5
Q9HNE5	CRTY_HALSA	237	229	-1.6	136	105.7
O54523	O54523_HALSA	391	381	-1.6	1284	753.1
Q9HNC9	Q9HNC9_HALSA	361	339	-1.6	221	162
Q9HQ48	Q9HQ48_HALSA	158	130	-1.6	11	8
O51992	O51992_HALSA	110	110	-1.6	1	1
Q9HR15	Q9HR15_HALSA	173	157	-1.6	10	7
Q9HNA9	Q9HNA9_HALSA	125	125	-1.6	1	1
Q9HHM4	Q9HHM4_HALSA	334	312	-1.6	5	5
Q97YB5	Q97YB5_SULSO	178	159	-1.6	8	6
Q97XX4	Q97XX4_SULSO	283	248	-1.6	14	13
Q97XU5	Q97XU5_SULSO	148	134	-1.6	4	4
Q97V94	Q97V94_SULSO	177	177	-1.6	1	1
Q97UU9	Q97UU9_SULSO	101	86	-1.6	7	4.2
Q97WM5	Q97WM5_SULSO	169	164	-1.6	34	29.4
Q7LXW8	Q7LXW8_SULSO	119	116	-1.6	4	3
Q97Y70	Q97Y70_SULSO	129	120	-1.6	3	2
Q7LXI1	Q7LXI1_SULSO	139	139	-1.6	1	1
Q97YQ9	Q97YQ9_SULSO	178	170	-1.6	8	8
Q97X46	Q97X46_SULSO	116	100	-1.6	3	2
Q97UQ3	Q97UQ3_SULSO	193	176	-1.6	10	7
Q97XE2	Q97XE2_SULSO	137	137	-1.6	1	1
Q97XH8	Q97XH8_SULSO	347	338	-1.6	15	13
Q97X45	Q97X45_SULSO	165	164	-1.6	2	2
Q97UD6	Q97UD6_SULSO	128	118	-1.6	2	2
Q7LX78	Q7LX78_SULSO	317	275	-1.6	26	25
Q980Y3	Q980Y3_SULSO	124	124	-1.6	1	1
Q97UN7	Q97UN7_SULSO	252	227	-1.6	12	11
Q97UI9	Q97UI9_SULSO	109	109	-1.6	1	1
Q7LXA1	Q7LXA1_SULSO	183	172	-1.6	2	2
Q97UM9	Q97UM9_SULSO	200	167	-1.6	28	26
Q7LXH3	Q7LXH3_SULSO	103	103	-1.6	1	1
Q97YD7	Q97YD7_SULSO	101	96	-1.6	13	11
Q97U02	Q97U02_SULSO	223	219	-1.6	11	10
Q7LYL8	Q7LYL8_SULSO	138	138	-1.6	2	1
Q97YH3	Q97YH3_SULSO	239	214	-1.6	147	69.6
Q97XG7	Q97XG7_SULSO	280	279	-1.6	2	1
Q97Y78	Q97Y78_SULSO	116	110	-1.6	3	2
Q97XD1	Q97XD1_SULSO	114	104	-1.6	5	4
Q981C2	Q981C2_SULSO	205	197	-1.6	26	21
Q97Z76	Q97Z76_SULSO	637	575	-1.6	13	9
Q97Z09	Q97Z09_SULSO	171	157	-1.6	23	22
Q7LY01	Q7LY01_SULSO	240	214	-1.6	9	8
Q97WJ6	Q97WJ6_SULSO	117	108	-1.6	9	9
Q97YN8	Q97YN8_SULSO	108	88	-1.6	3	2
Q7LXF4	Q7LXF4_SULSO	156	148	-1.6	3	3
Q7LX88	Q7LX88_SULSO	107	100	-1.6	2	2
Q97UY2	Q97UY2_SULSO	138	117	-1.6	3	3
Q7LXV8	Q7LXV8_SULSO	143	128	-1.6	11	5
Q7LXX8	Q7LXX8_SULSO	154	134	-1.6	6	6
Q97TY5	Q97TY5_SULSO	117	111	-1.6	8	7
Q97WM7	Q97WM7_SULSO	281	227	-1.6	127	94.7
Q97X34	Q97X34_SULSO	103	103	-1.6	1	1
Q97XU0	Q97XU0_SULSO	231	212	-1.6	3	3
P57998	INSB4_ECOLI	167	133	-1.5	188	146.6
P45537	YHFK_ECOLI	700	614	-1.5	2222	1761.7
P33135	FLIR_ECOLI	261	241	-1.5	2426	1862.3
P24216	FLID_ECOLI	468	435	-1.5	2072	1705.2
P64542	YPEC_ECOLI	108	94	-1.5	76	43.3
P77136	YQEK_ECOLI	141	141	-1.5	2	2
P0AE91	CREA_ECOLI	157	140	-1.5	608	305.6
P76180	YDGK_ECOLI	146	142	-1.5	79	43
P0AGI1	RBSC_ECOLI	321	267	-1.5	31325	19569.4
P28911	YHHH_ECOLI	127	111	-1.5	2	2
P31064	YEDE_ECOLI	401	319	-1.5	392	274.2
P75882	GFCD_ECOLI	698	665	-1.5	353	261.9
P0ABJ6	CYOD_ECOLI	109	102	-1.5	732	511.6
P77564	YDHW_ECOLI	215	179	-1.5	58	46.3
Q9Z3A0	YJGW_ECOLI	111	89	-1.5	2	2
P0AFZ1	SSEB_ECOLI	258	229	-1.5	318	199.7
P77627	YBER_ECOLI	235	201	-1.5	386	306.1
Q46786	YGEF_ECOLI	148	137	-1.5	2	1
P0A710	YCIB_ECOLI	179	175	-1.5	1009	674.5
P0AEV7	HYCH_ECOLI	136	130	-1.5	87	55.5
P03825	GSPB_ECOLI	139	137	-1.5	2	2
P11291	Y3808_ECOLI	161	161	-1.5	1	1
P39328	YTFT_ECOLI	341	269	-1.5	30980	19371
P76278	YEBZ_ECOLI	290	274	-1.5	2099	1590.9
P69831	PTKC_ECOLI	451	432	-1.5	609	383.4
P39336	YJGL_ECOLI	604	586	-1.5	4	2
P0ADR2	YGDD_ECOLI	131	118	-1.5	1605	1179.8
P08372	PPDC_ECOLI	107	99	-1.5	125	90.6
P33920	NDPA_ECOLI	335	328	-1.5	407	284
P39063	YTXD_BACSU	272	249	-1.5	2330	1540.1
P94484	YNAF_BACSU	117	109	-1.5	9	7
P54601	YHCQ_BACSU	217	183	-1.5	168	126.6
P94446	COXA_BACSU	198	190	-1.5	70	61.7
P40867	SP5AB_BACSU	141	134	-1.5	287	243.5
P39791	YPPC_BACSU	320	307	-1.5	200	168.8
O31559	YFIQ_BACSU	362	314	-1.5	13344	11801.5
O34834	YOQC_BACSU	135	135	-1.5	1	1
O34922	YTPI_BACSU	100	96	-1.5	120	93.9
P94497	CSK22_BACSU	181	160	-1.5	75	61.2
P42401	YCKC_BACSU	151	124	-1.5	2760	2214.1
O32064	YTZA_BACSU	127	115	-1.5	1272	910.6
O07591	CRCB2_BACSU	131	115	-1.5	4171	3207
P54175	HLY3_BACSU	213	198	-1.5	3651	2492.5
O06475	YFMQ_BACSU	148	131	-1.5	60	47
O35027	YJGA_BACSU	132	120	-1.5	372	273.3
O31909	YORE_BACSU	123	113	-1.5	4	4
O05256	MAEN_BACSU	448	421	-1.5	381	252.2
P54598	YHCN_BACSU	189	165	-1.5	262	240.8
P42247	YCBO_BACSU	228	226	-1.5	244	194.1
O05249	YUFK_BACSU	185	184	-1.5	58	49
O34579	YFKD_BACSU	264	248	-1.5	101	74.7
O31961	YOMW_BACSU	168	156	-1.5	12	10
O06490	YETN_BACSU	356	352	-1.5	64	52.8
P42430	YKYB_BACSU	154	134	-1.5	92	74.3
P39139	YXXB_BACSU	275	252	-1.5	760	602.1
Q7WY60	MRPE_BACSU	158	153	-1.5	1916	1477.5
O31962	YOMV_BACSU	236	229	-1.5	12	11
P96694	MHQP_BACSU	129	118	-1.5	2205	1549.5
O05406	YRHP_BACSU	210	197	-1.5	12879	9041.5
O31555	YFJD_BACSU	185	172	-1.5	27	20.3
P39619	YWDK_BACSU	123	116	-1.5	1567	1150.9
P13801	SP2G_BACSU	309	267	-1.5	575	528.8
P37873	SP2M_BACSU	214	199	-1.5	368	316.8
C0SP79	YTAF_BACSU	210	202	-1.5	471	405.3
O34428	YJLA_BACSU	324	300	-1.5	287	223.3
P31845	SP5AF_BACSU	493	471	-1.5	2252	1878.8
P39150	YWLA_BACSU	120	116	-1.5	5	5
O34418	YFKI_BACSU	106	101	-1.5	66	57.4
Q9HSG1	Q9HSG1_HALSA	254	233	-1.5	51	40.4
O52017	O52017_HALSA	219	219	-1.5	1	1
O52040	O52040_HALSA	154	154	-1.5	1	1
Q9HSX5	Q9HSX5_HALSA	270	240	-1.5	2449	1704.8
Q9HP58	Q9HP58_HALSA	238	181	-1.5	247	177
O51977	O51977_HALSA	465	362	-1.5	28	28
Q9HSE8	Q9HSE8_HALSA	189	152	-1.5	13	12
Q9HM75	Q9HM75_HALSA	306	268	-1.5	92	71.4
Q9HHQ3	Q9HHQ3_HALSA	203	193	-1.5	20	13.6
P24374	GVPJ1_HALSA	114	103	-1.5	35	20.7
Q9HQU3	Q9HQU3_HALSA	305	301	-1.5	63	47.7
Q9HMZ8	Q9HMZ8_HALSA	191	177	-1.5	596	472.4
Q9HR13	Q9HR13_HALSA	483	406	-1.5	507	399.6
Q9HS97	Q9HS97_HALSA	233	211	-1.5	53	44.8
Q9HS89	Q9HS89_HALSA	429	389	-1.5	207	176
O52039	O52039_HALSA	386	327	-1.5	104	80.7
Q9HHQ4	Q9HHQ4_HALSA	301	295	-1.5	17	14
Q9HRH5	Q9HRH5_HALSA	138	116	-1.5	300	260.9
Q9HN91	Q9HN91_HALSA	229	195	-1.5	1269	976.8
Q9HSY1	Q9HSY1_HALSA	151	151	-1.5	1	1
Q9HHK2	Q9HHK2_HALSA	160	147	-1.5	36	25
P13075	FLAA2_HALSA	194	182	-1.5	306	231.4
Q9HHU1	Q9HHU1_HALSA	132	124	-1.5	12	11
Q9HMU0	Q9HMU0_HALSA	228	228	-1.5	1	1
Q9HHE1	Q9HHE1_HALSA	126	126	-1.5	1	1
Q9HQC8	Q9HQC8_HALSA	107	94	-1.5	49	28.2
Q97VL2	Q97VL2_SULSO	166	154	-1.5	113	81.3
Q97ZY4	Q97ZY4_SULSO	129	102	-1.5	22	18
Q97XF1	Q97XF1_SULSO	105	89	-1.5	8	3.2
Q97XH2	Q97XH2_SULSO	300	296	-1.5	2	2
Q97ZK3	Q97ZK3_SULSO	173	173	-1.5	2	1
Q97ZS6	Q97ZS6_SULSO	307	287	-1.5	50	43.1
Q97WA4	Q97WA4_SULSO	168	156	-1.5	275	160.6
Q97VM7	Q97VM7_SULSO	126	108	-1.5	2	2
Q97XS3	Q97XS3_SULSO	515	515	-1.5	1	1
Q980A1	Y416_SULSO	179	158	-1.5	208	171
Q97U84	Q97U84_SULSO	478	437	-1.5	20	17
Q97U58	Q97U58_SULSO	208	195	-1.5	2	2
Q980G2	Q980G2_SULSO	213	189	-1.5	170	153.7
Q97ZH2	Q97ZH2_SULSO	138	131	-1.5	10	10
Q97UB7	Q97UB7_SULSO	247	247	-1.5	1	1
Q97WR8	Q97WR8_SULSO	116	100	-1.5	3	2
Q7LXM1	Q7LXM1_SULSO	149	141	-1.5	9	8
Q97YG6	Q97YG6_SULSO	159	133	-1.5	10	8
Q7LXQ6	Q7LXQ6_SULSO	183	166	-1.5	97	79.2
Q97UL3	Q97UL3_SULSO	187	186	-1.5	2	2
Q97XN1	Q97XN1_SULSO	167	166	-1.5	4	3
Q97XQ4	Q97XQ4_SULSO	217	172	-1.5	619	383
Q97ZN8	Q97ZN8_SULSO	193	188	-1.5	2	2
Q97U81	Q97U81_SULSO	467	430	-1.5	10	8
Q97WE4	Q97WE4_SULSO	145	144	-1.5	10	10
Q97WZ7	Q97WZ7_SULSO	141	130	-1.5	1063	860.8
Q7LXZ9	Q7LXZ9_SULSO	137	137	-1.5	1	1
Q97WY3	Q97WY3_SULSO	132	132	-1.5	1	1
Q7LX79	Q7LX79_SULSO	274	261	-1.5	14	14
Q97U47	Q97U47_SULSO	162	154	-1.5	16	15
P77206	YAFZ_ECOLI	273	264	-1.4	238	126.1
P0ABX8	FLIL_ECOLI	154	145	-1.4	1411	1146.2
P0AC98	SATP_ECOLI	188	180	-1.4	1223	869.2
P76228	YNJI_ECOLI	346	317	-1.4	20	17
P76122	YDDJ_ECOLI	111	111	-1.4	2	1
P11286	YIAB_ECOLI	113	106	-1.4	188	87.9
P21515	ACPH_ECOLI	193	188	-1.4	745	541.3
P69801	PTNC_ECOLI	266	247	-1.4	1421	898.5
P33668	YBBC_ECOLI	122	109	-1.4	2	2
P77453	HYFJ_ECOLI	137	130	-1.4	85	54.6
P77551	RZPR_ECOLI	147	140	-1.4	437	273.6
P60955	LGT_ECOLI	291	247	-1.4	4384	3091.5
P67143	YHGN_ECOLI	197	191	-1.4	2479	1653.8
P0ADK0	YIAF_ECOLI	236	223	-1.4	96	63.6
P77649	YDIU_ECOLI	478	467	-1.4	2332	1623.2
P76208	YNIB_ECOLI	178	177	-1.4	96	45
P39338	YJGN_ECOLI	398	380	-1.4	108	95.7
P64585	YQJE_ECOLI	134	119	-1.4	333	222.2
P62066	YCEQ_ECOLI	106	78	-1.4	3	3
O31965	YOMS_BACSU	118	108	-1.4	21	13
O31833	YOAS_BACSU	160	158	-1.4	376	284.6
P34959	QOX4_BACSU	124	100	-1.4	796	567.6
P26382	PTFD_BACSU	275	263	-1.4	1325	825
P45925	YQBI_BACSU	167	154	-1.4	42	37
O32134	YUNE_BACSU	273	241	-1.4	9215	6295.3
O31832	YOZF_BACSU	165	146	-1.4	52	30.6
P37493	YYBK_BACSU	251	226	-1.4	15	13
P25957	COMGE_BACSU	115	115	-1.4	14	7.3
P94589	YWPG_BACSU	127	118	-1.4	10	7
O31975	YOMJ_BACSU	227	189	-1.4	46	44
O31839	YOZJ_BACSU	151	151	-1.4	1	1
P26381	PTFC_BACSU	269	247	-1.4	1424	894.7
P96737	CAPC_BACSU	149	137	-1.4	194	136.5
O34838	YOPW_BACSU	111	111	-1.4	1	1
O31920	YOQS_BACSU	115	115	-1.4	2	1
O07590	CRCB1_BACSU	118	112	-1.4	2859	2161.8
Q45599	YYDC_BACSU	132	132	-1.4	1	1
P14016	COTE_BACSU	181	175	-1.4	208	145.1
P42301	YXII_BACSU	162	146	-1.4	104	75.7
P39789	YPOC_BACSU	164	138	-1.4	96	70
O32136	YUNG_BACSU	115	106	-1.4	126	66.9
P96606	YDBK_BACSU	246	229	-1.4	4861	3898.8
O06727	YISN_BACSU	195	177	-1.4	89	67.1
P28265	SBP_BACSU	121	106	-1.4	361	166.1
O34380	YBCI_BACSU	124	117	-1.4	140	97.2
P96650	YDDM_BACSU	313	283	-1.4	7	7
P55341	ECSC_BACSU	236	221	-1.4	708	587.6
O31638	YJCP_BACSU	167	150	-1.4	6	6
P50732	YPBF_BACSU	147	137	-1.4	84	74.7
P37526	YAAC_BACSU	315	306	-1.4	119	106.5
P96595	YDAT_BACSU	150	140	-1.4	99	79.3
P96607	YDBL_BACSU	111	107	-1.4	6	3
O06725	YISL_BACSU	118	113	-1.4	194	152
O34460	YTRI_BACSU	167	164	-1.4	109	97.4
O51986	O51986_HALSA	117	102	-1.4	9	6.3
Q9HHV7	Q9HHV7_HALSA	289	289	-1.4	1	1
Q9HQ09	Q9HQ09_HALSA	144	144	-1.4	1	1
Q9HN86	Q9HN86_HALSA	150	138	-1.4	2	2
Q9HHX9	Q9HHX9_HALSA	119	113	-1.4	4	4
Q9HPF8	Q9HPF8_HALSA	147	141	-1.4	26	21
Q9HNM5	Q9HNM5_HALSA	274	274	-1.4	1	1
Q9HPX5	Q9HPX5_HALSA	382	322	-1.4	10979	8512.3
Q9HHF7	Q9HHF7_HALSA	168	168	-1.4	1	1
Q9HSR1	Q9HSR1_HALSA	127	127	-1.4	1	1
P61118	FLAA1_HALSA	196	182	-1.4	315	229.4
Q9HP45	Q9HP45_HALSA	182	171	-1.4	50	29.9
Q9HRH7	Q9HRH7_HALSA	579	569	-1.4	58	49.3
Q9HSI0	Q9HSI0_HALSA	185	160	-1.4	87	71.9
Q9HHH2	Q9HHH2_HALSA	154	146	-1.4	37	25
Q9HI02	Q9HI02_HALSA	373	335	-1.4	48	34.6
Q9HR90	Q9HR90_HALSA	226	226	-1.4	1	1
Q9HMS9	Q9HMS9_HALSA	261	257	-1.4	53	32.5
Q9HSX8	Q9HSX8_HALSA	127	127	-1.4	1	1
Q9HN39	Q9HN39_HALSA	237	201	-1.4	1613	989
Q9HN55	Q9HN55_HALSA	121	112	-1.4	27	22.3
Q9HRU1	Q9HRU1_HALSA	135	135	-1.4	1	1
Q9HSX9	Q9HSX9_HALSA	786	629	-1.4	7	5
Q9HPJ2	Q9HPJ2_HALSA	195	184	-1.4	69	57.3
Q9HRT5	Q9HRT5_HALSA	559	559	-1.4	1	1
Q9HRU6	Q9HRU6_HALSA	163	145	-1.4	322	289.2
Q9HS59	Q9HS59_HALSA	382	331	-1.4	218	162.5
Q9HSV6	Q9HSV6_HALSA	391	346	-1.4	8839	8069.8
Q9HHI7	Q9HHI7_HALSA	155	149	-1.4	49	30.4
Q9HQW4	Q9HQW4_HALSA	197	183	-1.4	41	34.3
Q9HHY7	Q9HHY7_HALSA	107	106	-1.4	65	28.3
Q9HMZ6	Q9HMZ6_HALSA	254	197	-1.4	72	45
Q9HRR0	Q9HRR0_HALSA	128	127	-1.4	26	10.8
Q97UE7	Q97UE7_SULSO	100	95	-1.4	10	4.2
Q97YH5	Q97YH5_SULSO	220	202	-1.4	8	7
Q97UN6	Q97UN6_SULSO	146	144	-1.4	3	3
Q97YW6	Q97YW6_SULSO	326	321	-1.4	2	2
Q97Y57	Q97Y57_SULSO	267	256	-1.4	312	184.9
Q97ZG7	Q97ZG7_SULSO	355	334	-1.4	221	166.5
Q7LXE0	Q7LXE0_SULSO	324	297	-1.4	8	8
Q97YB1	Q97YB1_SULSO	177	167	-1.4	2	2
Q97YB6	Q97YB6_SULSO	139	139	-1.4	1	1
Q7LY08	Q7LY08_SULSO	336	315	-1.4	11560	9523.3
Q97WV5	Q97WV5_SULSO	129	129	-1.4	1	1
Q97U49	Q97U49_SULSO	467	453	-1.4	15	15
Q97V22	Q97V22_SULSO	100	99	-1.4	2	2
Q7LXH7	Q7LXH7_SULSO	235	226	-1.4	4	4
Q97UV6	Q97UV6_SULSO	101	89	-1.4	2	1
Q97ZD4	Q97ZD4_SULSO	228	205	-1.4	9	9
Q97YJ4	Q97YJ4_SULSO	401	393	-1.4	20	19
Q97WS0	Q97WS0_SULSO	100	100	-1.4	2	2
Q980B2	Q980B2_SULSO	252	224	-1.4	36	34
Q97Z20	Q97Z20_SULSO	122	111	-1.4	10	10
Q97YF3	Q97YF3_SULSO	129	127	-1.4	6	4
Q97Y28	Q97Y28_SULSO	180	170	-1.4	78	30
Q97XR2	Q97XR2_SULSO	157	153	-1.4	7	5
Q97WA7	Q97WA7_SULSO	162	152	-1.4	5	4
Q7LXJ3	Q7LXJ3_SULSO	177	170	-1.4	10	10
Q97UB9	Q97UB9_SULSO	246	239	-1.4	8	6
Q97W76	Q97W76_SULSO	121	110	-1.4	14	13
Q97XZ5	Q97XZ5_SULSO	143	139	-1.4	6	6
Q97X48	Q97X48_SULSO	100	100	-1.4	2	2
Q97WT2	Q97WT2_SULSO	176	165	-1.4	5	4
Q97W41	Q97W41_SULSO	397	354	-1.4	9663	8139.9
Q980J6	Q980J6_SULSO	359	335	-1.4	10	9
Q97UC3	Q97UC3_SULSO	334	328	-1.4	2	2
Q7LX96	Q7LX96_SULSO	319	295	-1.4	6	5
Q97XC1	Q97XC1_SULSO	113	112	-1.4	2	2
Q7LXH0	Q7LXH0_SULSO	107	84	-1.4	7	5
Q97YB8	Q97YB8_SULSO	262	252	-1.4	285	173.8
Q97XW9	Q97XW9_SULSO	347	329	-1.4	302	266.9
Q97U85	Q97U85_SULSO	166	152	-1.4	9	7
Q97UT9	Q97UT9_SULSO	226	216	-1.4	123	108.7
Q97YE3	Q97YE3_SULSO	177	149	-1.4	162	127.6
Q97V04	Q97V04_SULSO	127	117	-1.4	45	44
Q97WH4	Q97WH4_SULSO	154	149	-1.4	8	8
Q7LX55	Q7LX55_SULSO	127	109	-1.4	176	136.3
Q97YK1	Q97YK1_SULSO	283	281	-1.4	4	3
Q97Z37	Q97Z37_SULSO	106	103	-1.4	9	8
Q97ZK6	Q97ZK6_SULSO	107	107	-1.4	1	1
Q7LXW9	Q7LXW9_SULSO	303	296	-1.4	6	6
P56580	PTHB_ECOLI	319	314	-1.3	208	107.1
P33015	YEEE_ECOLI	352	316	-1.3	1178	862.7
P75977	YMFM_ECOLI	112	107	-1.3	6	4
P75981	JAYE_ECOLI	263	244	-1.3	2240	1994
P37002	CRCB_ECOLI	127	117	-1.3	4198	3195
P28915	YBFC_ECOLI	189	188	-1.3	3	3
Q47138	YDFE_ECOLI	255	206	-1.3	49	30
P0ABG4	FTSW_ECOLI	414	355	-1.3	8072	5556
P39279	YJEJ_ECOLI	289	281	-1.3	35	28.2
P0AAR0	TOMB_ECOLI	124	116	-1.3	48	18
Q46831	YQGA_ECOLI	235	223	-1.3	997	799
P25743	YCHE_ECOLI	215	195	-1.3	2519	1677.9
P76163	YDFV_ECOLI	101	101	-1.3	1	1
P42591	YGJJ_ECOLI	356	334	-1.3	21	10.9
P37630	YHIM_ECOLI	350	345	-1.3	34	24
P67127	YGDQ_ECOLI	237	212	-1.3	4433	2386.1
P0AFS7	YDIK_ECOLI	370	329	-1.3	10985	8618.2
P0AAL9	YKGJ_ECOLI	109	100	-1.3	294	187.4
Q47319	YFIP_ECOLI	232	194	-1.3	1047	732.9
P42910	PTPC1_ECOLI	267	247	-1.3	1422	899.8
P94382	YCGG_BACSU	253	216	-1.3	418	300.1
O34778	YDJB_BACSU	111	111	-1.3	1	1
O31515	YESL_BACSU	209	191	-1.3	1175	1067.5
P54392	YPJA_BACSU	185	174	-1.3	361	264.7
O31910	YORC_BACSU	126	125	-1.3	5	4
P54484	YQGA_BACSU	142	126	-1.3	27	23
P39151	SP2R_BACSU	224	184	-1.3	441	381.3
P96689	YDFK_BACSU	229	217	-1.3	986	788.6
O07581	YHDL_BACSU	358	293	-1.3	289	243.7
O31967	YOMQ_BACSU	116	96	-1.3	52	40.8
P42983	NUCB_BACSU	136	116	-1.3	118	90.2
P96581	YDAH_BACSU	269	261	-1.3	197	145.1
O31446	YBFF_BACSU	303	294	-1.3	3	2
P50835	YPPG_BACSU	125	115	-1.3	57	47.1
O30472	YODL_BACSU	104	96	-1.3	38	28.4
O06992	MALA_BACSU	294	261	-1.3	78	66.7
Q08312	COTZ_BACSU	148	138	-1.3	136	100.2
O31469	YCZC_BACSU	127	121	-1.3	2134	1676.6
P07868	GERAA_BACSU	482	465	-1.3	2253	1878.1
P42102	YXAC_BACSU	230	221	-1.3	1921	1326.7
O06748	YITM_BACSU	194	170	-1.3	39	38
O31813	YNDJ_BACSU	546	518	-1.3	69	49.9
Q07836	WAPI_BACSU	142	136	-1.3	7	5
P06630	EAG_BACSU	143	130	-1.3	56	51.3
P50862	YBAK_BACSU	147	144	-1.3	87	69.1
P54437	YRKJ_BACSU	261	242	-1.3	9685	6698.2
P25149	YWAF_BACSU	237	218	-1.3	597	524.4
O31610	YJBL_BACSU	122	117	-1.3	129	102.8
O31886	YOSC_BACSU	180	155	-1.3	5	4
O34684	YJKA_BACSU	250	241	-1.3	1252	909.1
C0H420	YOZS_BACSU	101	97	-1.3	14	5.3
Q9HMF5	Q9HMF5_HALSA	153	148	-1.3	106	90.2
Q9HHG1	Q9HHG1_HALSA	329	329	-1.3	1	1
Q9HQ93	Q9HQ93_HALSA	297	274	-1.3	14	12
Q9HHW0	Q9HHW0_HALSA	187	187	-1.3	1	1
O52005	O52005_HALSA	384	367	-1.3	91	75.8
Q9HNM9	Q9HNM9_HALSA	121	110	-1.3	22	19
Q9HI32	Q9HI32_HALSA	177	163	-1.3	51	31.8
Q9HQV3	Q9HQV3_HALSA	113	87	-1.3	2	2
Q9HMY0	Q9HMY0_HALSA	261	261	-1.3	1	1
Q9HRZ7	Q9HRZ7_HALSA	138	126	-1.3	36	24.5
Q9HMA1	Q9HMA1_HALSA	305	299	-1.3	18	14
Q9HS30	Q9HS30_HALSA	216	195	-1.3	106	76.4
Q9HMB1	Q9HMB1_HALSA	385	326	-1.3	537	385.8
Q9HSJ3	Q9HSJ3_HALSA	225	211	-1.3	22	19
Q9HRF1	Q9HRF1_HALSA	205	194	-1.3	30	25.3
Q9HMN1	Q9HMN1_HALSA	267	267	-1.3	1	1
Q9HHK7	Q9HHK7_HALSA	164	161	-1.3	2	2
Q9HS85	Q9HS85_HALSA	142	142	-1.3	1	1
Q9HRK2	Q9HRK2_HALSA	128	111	-1.3	45	38.2
Q9HNA3	Q9HNA3_HALSA	265	223	-1.3	37	27
Q9HSV5	Q9HSV5_HALSA	349	315	-1.3	13	13
Q9HPZ6	Y1401_HALSA	148	138	-1.3	137	101.2
Q9HMG2	Q9HMG2_HALSA	136	136	-1.3	1	1
O51985	O51985_HALSA	201	195	-1.3	6	4
Q9HNA4	Q9HNA4_HALSA	112	111	-1.3	28	22
Q9HN16	Q9HN16_HALSA	431	368	-1.3	1679	1345.8
Q9HS05	Q9HS05_HALSA	205	201	-1.3	10	10
Q9HMH6	Q9HMH6_HALSA	146	135	-1.3	24	18
Q9HPJ1	Q9HPJ1_HALSA	269	244	-1.3	6	5
Q97Y42	Q97Y42_SULSO	159	159	-1.3	1	1
Q97W43	Q97W43_SULSO	227	188	-1.3	24	23
Q97ZT1	Q97ZT1_SULSO	536	536	-1.3	2	1
Q97VE4	Q97VE4_SULSO	129	129	-1.3	2	1
Q9UWV6	TSR3_SULSO	166	160	-1.3	500	319.5
Q97XJ3	Q97XJ3_SULSO	183	159	-1.3	100	60
Q97Z95	Q97Z95_SULSO	364	364	-1.3	1	1
Q97X71	Q97X71_SULSO	173	161	-1.3	7	6
Q97YY6	Q97YY6_SULSO	360	292	-1.3	5	3
Q97YQ8	Q97YQ8_SULSO	156	142	-1.3	9	8
Q97WM4	Q97WM4_SULSO	238	235	-1.3	5	5
Q97UY1	Q97UY1_SULSO	185	178	-1.3	4	4
Q97ZH7	Q97ZH7_SULSO	346	315	-1.3	10	9
Q7LXI9	Q7LXI9_SULSO	202	159	-1.3	17	14.4
Q980Y7	Q980Y7_SULSO	131	124	-1.3	9	6.3
Q7LXN8	Q7LXN8_SULSO	137	137	-1.3	2	1
Q97Y95	Q97Y95_SULSO	359	317	-1.3	7	6
Q7LXW7	Q7LXW7_SULSO	312	295	-1.3	6	5
Q97ZS2	Q97ZS2_SULSO	127	99	-1.3	9	8
Q7LXS1	Q7LXS1_SULSO	157	148	-1.3	9	9
Q97TZ6	COBS_SULSO	253	229	-1.3	2764	2262
Q97YB7	Q97YB7_SULSO	200	200	-1.3	1	1
Q97UU1	Q97UU1_SULSO	113	102	-1.3	8	7
Q97XH6	Q97XH6_SULSO	146	133	-1.3	7	6
Q97UC8	Q97UC8_SULSO	133	111	-1.3	8	8
Q7LXQ0	Q7LXQ0_SULSO	183	178	-1.3	9	7.3
Q97VM9	Q97VM9_SULSO	171	150	-1.3	75	68.8
Q7LX58	Q7LX58_SULSO	131	129	-1.3	10	6.2
Q7LXX0	Q7LXX0_SULSO	104	104	-1.3	1	1
Q7LXI0	Q7LXI0_SULSO	134	134	-1.3	1	1
Q97UL9	Q97UL9_SULSO	172	168	-1.3	13	11
Q97YK7	Q97YK7_SULSO	181	175	-1.3	9	6.3
P0AD17	YOHC_ECOLI	195	188	-1.2	377	243.2
P0CE49	INSH1_ECOLI	338	304	-1.2	1974	1465.2
P77694	ECPD_ECOLI	547	520	-1.2	54	30.8
P0CE55	INSH8_ECOLI	338	304	-1.2	1974	1465.2
P75737	YBFP_ECOLI	164	164	-1.2	2	2
P75955	YCFT_ECOLI	357	305	-1.2	15090	13394.7
P0CE52	INSH4_ECOLI	338	304	-1.2	1974	1465.2
P0CE54	INSH7_ECOLI	338	304	-1.2	1974	1465.2
P52132	YFJQ_ECOLI	273	264	-1.2	237	124
P0CE51	INSH3_ECOLI	338	304	-1.2	1974	1465.2
P77169	YAGJ_ECOLI	243	226	-1.2	84	70.8
P23200	MGLC_ECOLI	336	271	-1.2	31450	19599.8
P31433	YICH_ECOLI	569	521	-1.2	3408	3229
P76150	YNEK_ECOLI	371	371	-1.2	3	2
P0AAS0	YLAC_ECOLI	156	152	-1.2	87	36.4
P39220	YABP_ECOLI	216	197	-1.2	8	2
P08369	CRED_ECOLI	450	425	-1.2	451	340.1
P76264	MNTP_ECOLI	188	178	-1.2	1930	1555.4
P18390	YJJA_ECOLI	164	153	-1.2	139	109
P75901	EFEU_ECOLI	276	262	-1.2	1469	930.7
P43667	YGAH_ECOLI	111	108	-1.2	47	25.7
P0CE50	INSH2_ECOLI	338	304	-1.2	1974	1465.2
P45468	YRAQ_ECOLI	346	285	-1.2	1472	952.9
P67153	YQFA_ECOLI	219	200	-1.2	3659	2521.8
P76657	YQIJ_ECOLI	209	197	-1.2	244	196.2
P11865	YHAB_ECOLI	179	171	-1.2	3	2
P11072	LIT_ECOLI	297	273	-1.2	45	38
P0CE58	INH11_ECOLI	338	304	-1.2	1974	1465.2
P64578	HIGB_ECOLI	104	93	-1.2	745	562.6
P0CE57	INH10_ECOLI	338	304	-1.2	1974	1465.2
P0A8D9	YFBV_ECOLI	151	140	-1.2	204	129
P0CE56	INSH9_ECOLI	338	304	-1.2	1974	1465.2
Q46943	YQEJ_ECOLI	160	149	-1.2	111	94.8
P32051	YDEK_ECOLI	1325	1063	-1.2	27	21.4
P0ACV4	YCIS_ECOLI	102	91	-1.2	191	99.5
O34352	YEEC_BACSU	382	360	-1.2	248	196.4
P54469	YQFD_BACSU	398	381	-1.2	603	551.1
P50742	YPHB_BACSU	297	286	-1.2	153	116.3
O05493	YDHB_BACSU	245	234	-1.2	9701	6663.7
O31814	YNDK_BACSU	121	104	-1.2	7	2.7
O32205	YVSG_BACSU	160	151	-1.2	772	566.2
O34681	YJGD_BACSU	186	159	-1.2	189	153.9
O07923	AZLD_BACSU	110	103	-1.2	575	463.3
P50741	YPHA_BACSU	199	190	-1.2	114	98.4
C0H3R9	YVZG_BACSU	125	124	-1.2	7	6
P68581	YOPN_BACSU	105	99	-1.2	3	3
P07373	SP5E_BACSU	366	347	-1.2	8079	5538.4
O05255	YUFQ_BACSU	319	270	-1.2	30639	19658.6
P54561	YQJX_BACSU	112	101	-1.2	247	205.1
O31649	YJDH_BACSU	131	126	-1.2	5	3
O34447	YCEF_BACSU	257	222	-1.2	4528	2450.4
O32286	YXZC_BACSU	122	122	-1.2	1	1
P49783	SP3AF_BACSU	206	191	-1.2	334	305
P54485	YQGB_BACSU	255	247	-1.2	274	240.4
O31882	YOSG_BACSU	120	105	-1.2	2	2
O31892	YORW_BACSU	121	121	-1.2	1	1
O34378	YTEU_BACSU	222	193	-1.2	1123	1021.9
O34776	YKUK_BACSU	172	153	-1.2	224	158.6
P68583	YOSX_BACSU	117	108	-1.2	8	4.4
P45935	YQBT_BACSU	348	324	-1.2	2534	2195.8
P46909	YWIC_BACSU	239	233	-1.2	303	245.9
O34430	YTNM_BACSU	300	245	-1.2	9677	6680.8
P42089	CGEA_BACSU	133	126	-1.2	7	6
O34908	YKOX_BACSU	221	189	-1.2	6593	4677
P71041	YWNF_BACSU	144	137	-1.2	36	35
O32266	SWRAA_BACSU	117	107	-1.2	7	4.4
O34830	YKOS_BACSU	564	551	-1.2	145	116.3
O31963	YOMU_BACSU	265	227	-1.2	76	70
P97029	YGAO_BACSU	157	148	-1.2	47	36.8
O31623	YJCA_BACSU	118	110	-1.2	136	113.8
P42294	YXIB_BACSU	121	112	-1.2	50	42.1
O06750	YITO_BACSU	309	270	-1.2	982	761.1
P39590	YWBG_BACSU	225	219	-1.2	1920	1342.6
O31808	YNDD_BACSU	520	476	-1.2	2254	1862.2
O31580	YFHL_BACSU	110	99	-1.2	206	173.9
O34831	YOQB_BACSU	112	111	-1.2	3	2
O31583	YFHP_BACSU	327	294	-1.2	895	716.3
Q45479	LSPA_BACSU	154	142	-1.2	4395	3248.9
O31914	YOQY_BACSU	131	129	-1.2	3	3
O31745	YLQG_BACSU	576	526	-1.2	259	252
O31979	YOMF_BACSU	273	245	-1.2	26	19.2
Q45584	YBBK_BACSU	151	140	-1.2	1722	1296.6
P39607	YWCI_BACSU	100	98	-1.2	4	3
O34458	YJFC_BACSU	299	260	-1.2	321	256.7
O31830	YOAG_BACSU	134	126	-1.2	15	7.3
Q08311	COTY_BACSU	162	144	-1.2	133	98.8
O31670	YKVA_BACSU	106	105	-1.2	4	2.3
O34976	YOCL_BACSU	110	108	-1.2	7	4
O34927	YCZE_BACSU	215	190	-1.2	1928	1513.8
O32004	YOKC_BACSU	171	164	-1.2	3	3
Q9HRC5	Q9HRC5_HALSA	241	233	-1.2	59	49.7
Q9HSQ5	Q9HSQ5_HALSA	128	126	-1.2	45	30.7
Q9HPG2	Q9HPG2_HALSA	282	282	-1.2	1	1
Q9HNK8	Q9HNK8_HALSA	268	216	-1.2	99	69.2
Q9HN04	Q9HN04_HALSA	227	222	-1.2	46	30.1
Q9HRV4	Q9HRV4_HALSA	168	168	-1.2	1	1
O51994	O51994_HALSA	324	320	-1.2	61	43.3
Q9HQL8	Q9HQL8_HALSA	278	224	-1.2	385	272.2
Q9HN87	Q9HN87_HALSA	285	258	-1.2	66	47.1
Q9HNB8	Q9HNB8_HALSA	123	111	-1.2	201	178
Q9HNS8	Q9HNS8_HALSA	189	189	-1.2	1	1
Q9HHJ5	Q9HHJ5_HALSA	107	106	-1.2	61	29.5
Q9HN41	Q9HN41_HALSA	139	133	-1.2	20	14.4
Q9HHL1	Q9HHL1_HALSA	145	145	-1.2	1	1
Q9HMC8	Q9HMC8_HALSA	114	113	-1.2	3	3
Q9HHX1	Q9HHX1_HALSA	107	106	-1.2	65	28.3
Q9HNB9	Q9HNB9_HALSA	251	216	-1.2	1386	1213.9
Q9HQ11	Q9HQ11_HALSA	216	197	-1.2	10	7
Q9HSE3	Q9HSE3_HALSA	155	142	-1.2	58	45.3
Q9HRQ7	Q9HRQ7_HALSA	162	157	-1.2	32	22.1
Q97Y98	Q97Y98_SULSO	312	272	-1.2	27	26
Q97XI2	Q97XI2_SULSO	111	110	-1.2	18	13
Q97US4	Q97US4_SULSO	166	160	-1.2	277	170.7
Q97WK4	Q97WK4_SULSO	256	225	-1.2	8	8
Q97YF8	Q97YF8_SULSO	172	168	-1.2	9	4.4
Q981A7	Q981A7_SULSO	217	204	-1.2	7	6
Q97Y56	Q97Y56_SULSO	170	162	-1.2	2	2
Q97WR6	Q97WR6_SULSO	161	133	-1.2	10	9
Q97VG0	Q97VG0_SULSO	157	156	-1.2	2	1
Q97VR5	Q97VR5_SULSO	782	700	-1.2	3	2
Q97XK9	Q97XK9_SULSO	138	137	-1.2	5	2.4
Q97W48	Q97W48_SULSO	151	126	-1.2	9	7
Q97XE9	Q97XE9_SULSO	146	146	-1.2	1	1
Q97XT2	Q97XT2_SULSO	216	185	-1.2	3	3
Q97UP5	Q97UP5_SULSO	115	96	-1.2	4	3
Q7LXX1	Q7LXX1_SULSO	104	104	-1.2	1	1
Q97XL7	Q97XL7_SULSO	139	138	-1.2	5	2.4
Q7LYJ5	Q7LYJ5_SULSO	167	167	-1.2	1	1
Q97U25	Q97U25_SULSO	128	110	-1.2	318	284.1
Q7LX91	Q7LX91_SULSO	109	98	-1.2	9	7
Q97XB3	Q97XB3_SULSO	122	118	-1.2	10	7.7
Q7LXW0	Q7LXW0_SULSO	180	178	-1.2	10	8
Q97U45	Q97U45_SULSO	259	259	-1.2	2	1
Q97VP0	Q97VP0_SULSO	172	160	-1.2	286	175.1
Q97UB4	Q97UB4_SULSO	177	154	-1.2	17	16
Q981C5	Q981C5_SULSO	269	251	-1.2	139	126.2
Q97XJ8	Q97XJ8_SULSO	111	90	-1.2	2	1
Q97Z57	Q97Z57_SULSO	190	180	-1.2	10	9
Q97ZF8	Q97ZF8_SULSO	171	159	-1.2	11	10
Q97XE6	Q97XE6_SULSO	319	295	-1.2	6	5
Q97VC6	Q97VC6_SULSO	133	132	-1.2	4	3
Q97UJ0	Q97UJ0_SULSO	159	159	-1.2	1	1
Q97W93	Q97W93_SULSO	261	248	-1.2	11	10
Q97YV4	Q97YV4_SULSO	210	193	-1.2	10	4.8
Q97UM1	Q97UM1_SULSO	320	304	-1.2	11	10
Q981B1	Q981B1_SULSO	155	148	-1.2	2	2
Q7LXY5	Q7LXY5_SULSO	231	223	-1.2	39	34.3
Q97UE5	Q97UE5_SULSO	132	132	-1.2	1	1
Q97TZ5	Q97TZ5_SULSO	305	279	-1.2	2655	2070.7
Q980G4	Q980G4_SULSO	337	304	-1.2	9	9
Q97WE8	Q97WE8_SULSO	433	404	-1.2	10	9
P0AEV4	HYCA_ECOLI	153	146	-1.1	41	24.9
P77672	LSRC_ECOLI	342	283	-1.1	30893	19732.6
P0ADS9	YGGN_ECOLI	239	229	-1.1	302	217.5
P0A8I3	YAAA_ECOLI	258	240	-1.1	2256	1583.9
P0A8L5	YCGN_ECOLI	153	141	-1.1	815	498.3
P08370	YGDB_ECOLI	135	130	-1.1	158	117.8
P45422	YHCF_ECOLI	238	202	-1.1	551	449.3
P64451	YDCL_ECOLI	222	205	-1.1	440	309.3
P52125	YFJJ_ECOLI	208	188	-1.1	314	233
P16688	PHNJ_ECOLI	281	272	-1.1	306	111.1
P77365	YAFY_ECOLI	147	142	-1.1	6	3.3
P0ADQ7	YGAM_ECOLI	109	98	-1.1	459	273.2
Q46755	SIRB2_ECOLI	130	122	-1.1	447	344
P75976	YMFL_ECOLI	185	147	-1.1	152	109.3
P28912	YHHI_ECOLI	378	355	-1.1	498	425.7
P37642	YHJD_ECOLI	337	270	-1.1	5214	3808.9
P0AFY2	SANA_ECOLI	239	187	-1.1	3047	2401.7
P0AGM2	YICG_ECOLI	205	195	-1.1	2535	1767.1
P0ADD2	YJJB_ECOLI	157	134	-1.1	3804	2668.8
P18777	DMSC_ECOLI	287	267	-1.1	994	805.2
P32689	YJBH_ECOLI	698	666	-1.1	323	234.8
P52127	YFJL_ECOLI	538	520	-1.1	22	16.4
P37669	YIAH_ECOLI	331	300	-1.1	14258	12711.5
P51024	YAIL_ECOLI	179	170	-1.1	475	289.5
P37645	YHJG_ECOLI	686	583	-1.1	1689	1375
P39385	YJIN_ECOLI	426	397	-1.1	1277	931.8
P76505	YFDF_ECOLI	352	275	-1.1	5	2.2
P45421	YHCE_ECOLI	181	172	-1.1	5	5
P32709	NRFD_ECOLI	318	279	-1.1	1977	1479.4
P76071	INSH5_ECOLI	326	297	-1.1	2026	1465.3
P77162	YKFB_ECOLI	155	147	-1.1	41	32.7
P0ADJ8	YIAA_ECOLI	145	129	-1.1	172	105.9
P0ABU7	EXBB_ECOLI	244	202	-1.1	4343	2769.6
P0ADM6	YIDX_ECOLI	218	199	-1.1	105	72.5
P76001	YCGJ_ECOLI	122	106	-1.1	54	44.8
P64524	CBTA_ECOLI	124	107	-1.1	139	57.4
P75747	ABRB_ECOLI	348	336	-1.1	1101	881.9
P64548	YFIR_ECOLI	172	156	-1.1	560	459.1
P32151	YIIG_ECOLI	351	303	-1.1	169	131.7
P0A8T5	FLIE_ECOLI	104	93	-1.1	1058	798.5
O34578	YJNA_BACSU	254	237	-1.1	9621	6532.4
P96638	YDDA_BACSU	102	89	-1.1	11	8
P37523	YYAB_BACSU	146	131	-1.1	276	238.9
P54516	YQHR_BACSU	178	157	-1.1	176	140.5
P42091	CGEC_BACSU	101	101	-1.1	5	5
O34997	YKOY_BACSU	324	276	-1.1	2036	1028.5
P54515	YQHQ_BACSU	318	291	-1.1	735	539.9
O32031	YRRS_BACSU	233	210	-1.1	140	115.9
P45942	YQCG_BACSU	531	466	-1.1	177	119.9
P94546	YSHE_BACSU	134	124	-1.1	777	547.2
P42299	YXIG_BACSU	138	130	-1.1	12	5.8
P37816	ATPZ_BACSU	127	121	-1.1	182	153.3
O07080	YRDB_BACSU	123	116	-1.1	30	21
P54589	YHCE_BACSU	253	253	-1.1	71	68
O05500	YDHH_BACSU	165	156	-1.1	10	4
O34322	YVLA_BACSU	108	99	-1.1	182	149.4
O34917	YTFI_BACSU	226	209	-1.1	250	223
O31923	YOQO_BACSU	124	123	-1.1	9	5.4
P54946	YXEG_BACSU	185	173	-1.1	9	6.4
O31786	YMZB_BACSU	118	105	-1.1	53	47
P71065	EPSO_BACSU	322	280	-1.1	364	324.7
O31937	YOPA_BACSU	438	415	-1.1	40	38
Q07867	FTSL_BACSU	117	111	-1.1	185	154.9
P46916	YTXO_BACSU	143	142	-1.1	4	2
P96644	YDDG_BACSU	815	663	-1.1	140	111.5
P94572	YWOB_BACSU	154	139	-1.1	233	198.7
O05398	YRHF_BACSU	122	112	-1.1	90	44
Q9HNA7	Q9HNA7_HALSA	169	169	-1.1	1	1
O51981	O51981_HALSA	161	147	-1.1	9	7
Q9HRG6	Q9HRG6_HALSA	182	161	-1.1	9	9
Q9HS00	Q9HS00_HALSA	560	532	-1.1	110	93
Q9HSI5	Q9HSI5_HALSA	219	170	-1.1	4	4
O51960	O51960_HALSA	131	131	-1.1	4	4
Q9HRD0	Q9HRD0_HALSA	392	312	-1.1	1349	696
Q9HPZ5	Q9HPZ5_HALSA	131	123	-1.1	58	40.8
Q9HSZ7	Q9HSZ7_HALSA	477	434	-1.1	4334	3523
O52008	O52008_HALSA	204	204	-1.1	1	1
Q9HSW7	Q9HSW7_HALSA	418	346	-1.1	4566	3009.1
Q9HN84	Q9HN84_HALSA	377	365	-1.1	58	43.5
Q9HSI2	Q9HSI2_HALSA	206	182	-1.1	2	2
Q9HNF9	Q9HNF9_HALSA	205	184	-1.1	1292	857.3
O51978	O51978_HALSA	231	225	-1.1	14	9
Q9HPG0	Q9HPG0_HALSA	118	118	-1.1	1	1
Q9HQ91	Q9HQ91_HALSA	169	155	-1.1	58	52
Q9HP69	Q9HP69_HALSA	138	123	-1.1	52	30.1
Q9HPM2	Q9HPM2_HALSA	1234	1125	-1.1	976	553.4
Q9HHJ4	Q9HHJ4_HALSA	170	158	-1.1	50	32.6
O51980	O51980_HALSA	586	523	-1.1	40	29.6
O52036	O52036_HALSA	109	108	-1.1	16	11.1
Q97WB5	Q97WB5_SULSO	162	162	-1.1	7	6
Q97Z74	Q97Z74_SULSO	148	147	-1.1	11	8.3
Q97ZS7	Q97ZS7_SULSO	154	146	-1.1	11	10
Q97TU8	Q97TU8_SULSO	319	295	-1.1	6	5
Q97VQ2	Q97VQ2_SULSO	182	182	-1.1	1	1
Q97VP6	Q97VP6_SULSO	274	235	-1.1	31	28
Q981B5	Q981B5_SULSO	268	261	-1.1	10	9
Q97VL5	Q97VL5_SULSO	357	354	-1.1	2	2
Q980X2	Q980X2_SULSO	142	139	-1.1	10	9
Q97Y41	Q97Y41_SULSO	151	151	-1.1	1	1
Q97VM0	Q97VM0_SULSO	990	986	-1.1	2	1
Q97WX6	Q97WX6_SULSO	193	169	-1.1	5	5
Q97W82	Q97W82_SULSO	538	517	-1.1	131	115
Q97YF2	Q97YF2_SULSO	272	270	-1.1	2	2
Q97V82	Q97V82_SULSO	180	167	-1.1	7	6
Q97UE9	Q97UE9_SULSO	253	229	-1.1	5077	3488.3
Q7LXY6	Q7LXY6_SULSO	130	125	-1.1	10	10
Q97VG7	Q97VG7_SULSO	140	109	-1.1	6	5
Q980K9	Q980K9_SULSO	121	93	-1.1	2	2
Q97XD0	Q97XD0_SULSO	319	295	-1.1	6	5
Q97Y54	Q97Y54_SULSO	371	366	-1.1	5	4
Q97U82	Q97U82_SULSO	187	180	-1.1	10	9
Q97Y75	Q97Y75_SULSO	520	513	-1.1	3	3
Q97VX3	Q97VX3_SULSO	349	346	-1.1	2	1
Q97YE1	Q97YE1_SULSO	248	241	-1.1	4635	3448.2
Q7LXE4	Q7LXE4_SULSO	189	189	-1.1	1	1
Q46795	YGEO_ECOLI	132	132	-1	2	2
P0ADU7	YQIB_ECOLI	140	131	-1	357	229.8
P0AAZ0	YBJO_ECOLI	162	145	-1	84	43.4
P76613	YPJC_ECOLI	160	160	-1	11	3.9
P25666	HTRL_ECOLI	285	251	-1	84	70
P76498	YFCO_ECOLI	273	268	-1	54	37.1
P0AAY6	YBJN_ECOLI	158	150	-1	90	43.6
P0ABK2	CYDB_ECOLI	379	325	-1	3274	2019.3
P32715	MDTO_ECOLI	683	584	-1	2430	1969.8
P75920	OPGC_ECOLI	385	322	-1	14621	12892.8
P37627	YHIJ_ECOLI	540	444	-1	7	2.2
P77180	YKGH_ECOLI	222	214	-1	4	3
P0AGI4	XYLH_ECOLI	393	367	-1	1516	885.4
P33355	YEHS_ECOLI	156	151	-1	423	285.4
P0A8S5	USPB_ECOLI	111	106	-1	73	24.7
P0AEY1	MARC_ECOLI	221	196	-1	2513	1660.1
P37748	RFC_ECOLI	388	388	-1	1	1
P0AA91	YEAY_ECOLI	193	168	-1	387	316.5
P0AET5	HDED_ECOLI	190	168	-1	1848	1477.8
P32128	YIHF_ECOLI	476	437	-1	557	449.4
P0A8K8	YIHY_ECOLI	290	262	-1	5409	3921
P33228	RECT_ECOLI	269	230	-1	540	416.6
P39394	SYME_ECOLI	113	107	-1	52	32.8
P24252	YBGA_ECOLI	169	162	-1	667	495.1
P75741	YBFL_ECOLI	378	354	-1	502	428.7
P0AE95	CSGE_ECOLI	129	112	-1	131	79.9
P0AAW5	YBHQ_ECOLI	136	129	-1	39	21.4
P76186	YDHK_ECOLI	670	625	-1	956	713.8
P37657	BCSE_ECOLI	523	484	-1	176	122.3
P39391	YJIT_ECOLI	521	474	-1	99	85.3
P0A6S0	FLGH_ECOLI	232	216	-1	1377	1021.2
P77804	YDGA_ECOLI	502	449	-1	572	459.1
P33353	YEHQ_ECOLI	614	479	-1	236	173.3
P75829	YBJX_ECOLI	330	285	-1	426	306.4
P76462	YFAP_ECOLI	258	243	-1	80	49.9
P22729	LIVM_ECOLI	425	324	-1	1560	873.1
P45944	YQCI_BACSU	254	216	-1	417	301.4
P96615	YDBS_BACSU	159	141	-1	4423	3725.9
O34611	YOAR_BACSU	303	259	-1	1154	981.1
O31655	RSGI_BACSU	381	340	-1	280	261.3
P54474	YQFQ_BACSU	247	207	-1	48	41.6
P39797	XEPA_BACSU	279	279	-1	10	5
P54179	YPMS_BACSU	187	181	-1	300	250.4
O32285	YXZG_BACSU	150	141	-1	10	2.7
O34329	CTAG_BACSU	297	255	-1	1458	1086.5
O34633	YJLC_BACSU	140	129	-1	93	74.1
O31530	YETA_BACSU	857	835	-1	237	180.1
P70963	YWMF_BACSU	159	154	-1	74	59.3
O32051	YRZE_BACSU	150	120	-1	226	188.3
O06719	GERPC_BACSU	205	189	-1	121	99.1
P23455	YLXG_BACSU	140	126	-1	1992	1538.9
P12667	NUCA_BACSU	147	124	-1	104	82.3
P71062	EPSL_BACSU	202	180	-1	8711	6222.2
P28671	YOXB_BACSU	256	235	-1	133	113.4
O34889	SDPA_BACSU	158	158	-1	1	1
P45926	YQBJ_BACSU	145	144	-1	14	12
C0H3R5	YVRJ_BACSU	112	112	-1	2	1
P40736	YSXD_BACSU	165	160	-1	93	80.9
O34356	YNZE_BACSU	101	99	-1	23	19
O07568	YHJN_BACSU	384	337	-1	1092	870.5
O34806	YTFJ_BACSU	151	132	-1	429	294.5
P24812	YQXI_BACSU	159	159	-1	1	1
O31453	YBFM_BACSU	162	153	-1	6162	4043.3
O34774	YOBJ_BACSU	280	243	-1	19	19
Q45535	COTH_BACSU	362	327	-1	1247	1140.5
O31974	YOMK_BACSU	148	141	-1	18	16
O34704	YXNB_BACSU	160	150	-1	4	4
Q9HHE7	Q9HHE7_HALSA	182	146	-1	105	102
Q9HSX0	Q9HSX0_HALSA	101	87	-1	33	16.1
Q9HNB0	Q9HNB0_HALSA	173	173	-1	1	1
Q9HNM1	Q9HNM1_HALSA	265	213	-1	37	26
Q9HMX4	Q9HMX4_HALSA	134	134	-1	1	1
Q9HSK4	Q9HSK4_HALSA	245	214	-1	45	27.6
O51963	O51963_HALSA	772	772	-1	1	1
O51990	O51990_HALSA	153	131	-1	29	27
Q9HRJ7	Q9HRJ7_HALSA	218	204	-1	42	36
Q9HNU4	Q9HNU4_HALSA	112	107	-1	8	7
Q9HSL9	Q9HSL9_HALSA	234	216	-1	22	11.3
Q9HSY7	Q9HSY7_HALSA	211	211	-1	1	1
Q9HHU6	Q9HHU6_HALSA	374	296	-1	4174	2640.9
Q9HPE7	Q9HPE7_HALSA	127	122	-1	61	39.4
Q9HNV1	Q9HNV1_HALSA	264	243	-1	28	26.3
Q9HPA1	Q9HPA1_HALSA	111	89	-1	14	12
Q9HST7	Q9HST7_HALSA	143	115	-1	86	78
Q9HPP7	Q9HPP7_HALSA	714	640	-1	136	110.4
Q9HNQ1	Q9HNQ1_HALSA	121	119	-1	43	29.7
Q9HI10	Q9HI10_HALSA	112	112	-1	2	2
O51957	O51957_HALSA	150	150	-1	1	1
Q9HQ56	Q9HQ56_HALSA	561	538	-1	3	3
Q9HRD9	Q9HRD9_HALSA	234	227	-1	115	92
Q9HQR4	Q9HQR4_HALSA	180	180	-1	1	1
Q9HSH3	Q9HSH3_HALSA	624	522	-1	132	114.4
Q9HRC6	Q9HRC6_HALSA	223	216	-1	72	43.5
Q9HQV1	Q9HQV1_HALSA	270	270	-1	1	1
Q97WQ3	Q97WQ3_SULSO	304	304	-1	1	1
Q97VP7	Q97VP7_SULSO	330	317	-1	10	9
Q7LXK3	Q7LXK3_SULSO	162	153	-1	9	9
Q97WY7	Q97WY7_SULSO	159	149	-1	4811	3524.9
Q97YQ5	Q97YQ5_SULSO	163	163	-1	1	1
Q980K4	Q980K4_SULSO	113	94	-1	6	6
Q97Z55	Q97Z55_SULSO	835	689	-1	15	14
Q97ZB0	Q97ZB0_SULSO	118	118	-1	2	2
Q981C1	Q981C1_SULSO	215	195	-1	68	56.3
Q97X83	Q97X83_SULSO	319	295	-1	6	5
Q7LXJ5	Q7LXJ5_SULSO	109	104	-1	10	9
Q97Y03	Q97Y03_SULSO	178	178	-1	1	1
Q97VQ6	Q97VQ6_SULSO	319	295	-1	6	5
Q97WV9	Q97WV9_SULSO	345	309	-1	7	6
Q7LXV4	Q7LXV4_SULSO	286	286	-1	1	1
Q97V58	Q97V58_SULSO	118	118	-1	1	1
Q97TU6	Q97TU6_SULSO	319	295	-1	6	5
Q7LXG9	Q7LXG9_SULSO	172	145	-1	163	124.3
Q97WH9	Q97WH9_SULSO	108	108	-1	7	2.8
Q97VE5	Q97VE5_SULSO	139	139	-1	1	1
Q97V83	Q97V83_SULSO	388	381	-1	3	3
Q97WN2	Q97WN2_SULSO	265	250	-1	10	10
Q97XP9	Q97XP9_SULSO	583	511	-1	2341	1373.5
Q97ZB8	Q97ZB8_SULSO	295	292	-1	155	103.9
Q7LXG8	Q7LXG8_SULSO	134	134	-1	2	1
Q97XE4	Q97XE4_SULSO	140	140	-1	2	1
Q97Z44	Q97Z44_SULSO	183	174	-1	8	7
Q97ZF7	Q97ZF7_SULSO	106	101	-1	18	14.3
Q97YR2	Q97YR2_SULSO	387	376	-1	1488	846.4
Q97XC4	Q97XC4_SULSO	248	248	-1	1	1
Q7LXN9	Q7LXN9_SULSO	139	137	-1	10	10
Q981B4	Q981B4_SULSO	165	165	-1	2	1
Q97WX8	Q97WX8_SULSO	640	614	-1	9	9
P45804	YHGE_ECOLI	574	552	-0.9	196	164.4
P39293	YJFK_ECOLI	219	205	-0.9	121	90.6
P76158	RZPQ_ECOLI	165	159	-0.9	30	9.2
P64592	YHAI_ECOLI	118	110	-0.9	1610	1400.6
P76170	YNFB_ECOLI	113	105	-0.9	104	63.9
P0AA63	YQJA_ECOLI	220	190	-0.9	6789	4824
P67553	YNFC_ECOLI	236	232	-0.9	80	60
P77609	FLXA_ECOLI	110	106	-0.9	5	4
P28696	YAAI_ECOLI	134	134	-0.9	11	4.3
P0AF54	YJCH_ECOLI	104	97	-0.9	538	372.2
P76206	YDIY_ECOLI	252	217	-0.9	956	716.2
P42603	YGJV_ECOLI	183	160	-0.9	312	239
P65290	YFGH_ECOLI	172	162	-0.9	38	31.4
P0AF76	YJFI_ECOLI	133	128	-0.9	114	86.8
P03961	ATKC_ECOLI	190	182	-0.9	1765	1245.2
P09348	MOTA_ECOLI	295	248	-0.9	2314	1510.1
P69805	PTND_ECOLI	283	264	-0.9	1340	834.7
P0AFN6	YADH_ECOLI	256	237	-0.9	23594	16286.1
P0AD30	YFCA_ECOLI	269	242	-0.9	9711	6752.6
P54393	YPJB_BACSU	264	246	-0.9	156	133.7
P54340	XKDU_BACSU	192	167	-0.9	377	337.2
O31934	YOPD_BACSU	131	125	-0.9	15	7.3
O31881	YOSH_BACSU	156	155	-0.9	2	2
O31966	YOMR_BACSU	405	391	-0.9	4	4
O32202	LIAI_BACSU	126	124	-0.9	13	8
O34985	YOAO_BACSU	162	158	-0.9	14	8.3
P39595	EFEU_BACSU	481	385	-0.9	413	314.9
O32211	YVGO_BACSU	161	142	-0.9	42	37
P40761	YUXK_BACSU	137	129	-0.9	1019	764.8
P40773	YFJL_BACSU	229	212	-0.9	43	37.1
O07534	YHAS_BACSU	112	105	-0.9	7	3.5
P54597	YHCM_BACSU	151	144	-0.9	5	2
P35166	RSIX_BACSU	368	363	-0.9	108	95.7
P46335	YXCE_BACSU	216	189	-0.9	2	2
P45711	YNEK_BACSU	142	138	-0.9	165	101.2
P39801	COTG_BACSU	195	186	-0.9	5	4
O07942	AZLC_BACSU	254	219	-0.9	3082	2283.1
P45706	CCDA_BACSU	235	206	-0.9	4952	3151
O06730	YISU_BACSU	220	195	-0.9	12519	9133.2
O07632	YLAH_BACSU	105	96	-0.9	132	93.5
P35536	FLIZ_BACSU	219	199	-0.9	165	146.2
O31928	YOPJ_BACSU	138	137	-0.9	3	3
P35528	FLIP_BACSU	221	208	-0.9	1866	996.2
O07601	YHFC_BACSU	258	247	-0.9	223	174.7
P54486	YQGC_BACSU	160	152	-0.9	758	568.4
P25959	COMGG_BACSU	124	120	-0.9	13	7
P54172	YPJP_BACSU	203	200	-0.9	124	103.8
P13078	FLAB3_HALSA	193	180	-0.9	307	226.7
Q9HRT4	Q9HRT4_HALSA	840	744	-0.9	21	20
Q9HNJ6	TSR3_HALSA	165	159	-0.9	502	310.1
Q9HR18	Q9HR18_HALSA	159	155	-0.9	51	36.2
Q9HMK8	Q9HMK8_HALSA	126	117	-0.9	41	31.3
Q9HHR5	Q9HHR5_HALSA	147	125	-0.9	3	2
Q9HRJ3	Q9HRJ3_HALSA	202	173	-0.9	433	302.6
F2Z6F3	F2Z6F3_HALSA	209	189	-0.9	106	77.7
Q9HSX7	Q9HSX7_HALSA	145	135	-0.9	72	57.6
Q9HHL6	Q9HHL6_HALSA	128	122	-0.9	72	63
Q97X53	Q97X53_SULSO	183	178	-0.9	2	2
Q97UI5	Q97UI5_SULSO	140	140	-0.9	1	1
Q980G5	Q980G5_SULSO	433	392	-0.9	12	11
Q97YX7	Q97YX7_SULSO	601	478	-0.9	18	15
Q97UR9	Q97UR9_SULSO	202	190	-0.9	7	6
Q97TW5	Q97TW5_SULSO	307	292	-0.9	6	5
Q7LXR7	Q7LXR7_SULSO	130	121	-0.9	10	9
Q97ZM9	Q97ZM9_SULSO	130	118	-0.9	13	13
Q97VL6	Q97VL6_SULSO	193	193	-0.9	2	1
Q97TX3	Q97TX3_SULSO	131	123	-0.9	3905	2612.1
Q97Y00	Q97Y00_SULSO	157	157	-0.9	1	1
Q97VE8	Q97VE8_SULSO	512	505	-0.9	2	2
Q97Y66	Q97Y66_SULSO	147	147	-0.9	1	1
Q97X65	Q97X65_SULSO	556	451	-0.9	49	46
Q97U13	Q97U13_SULSO	261	239	-0.9	21	15
Q97TY3	Q97TY3_SULSO	247	223	-0.9	2132	1418.7
Q97Y59	Q97Y59_SULSO	316	308	-0.9	4572	3476
Q97X62	Q97X62_SULSO	192	167	-0.9	5	4
Q7LX75	Q7LX75_SULSO	287	268	-0.9	3486	2206.7
Q97U97	Q97U97_SULSO	444	428	-0.9	3	3
Q97VS0	Q97VS0_SULSO	316	308	-0.9	4574	3478.6
Q97X88	Q97X88_SULSO	115	109	-0.9	1535	1195.8
Q97X19	Q97X19_SULSO	284	277	-0.9	4	3
Q97Z23	Q97Z23_SULSO	419	419	-0.9	1	1
Q7LXR1	Q7LXR1_SULSO	151	147	-0.9	11	7.3
Q97Y58	Q97Y58_SULSO	112	112	-0.9	1	1
Q97XM3	Q97XM3_SULSO	100	97	-0.9	5	5
Q97UL4	Q97UL4_SULSO	227	219	-0.9	5	3
P77427	YBEU_ECOLI	235	200	-0.8	392	319
P15006	MCRC_ECOLI	348	306	-0.8	1046	861.4
P0A8H3	ZUPT_ECOLI	257	235	-0.8	5457	3678.1
P21365	YCIC_ECOLI	247	246	-0.8	111	72.6
P33011	YEEA_ECOLI	352	293	-0.8	5877	4701.1
P0ABP6	DEDA_ECOLI	219	190	-0.8	6749	4802.9
P31469	CBRC_ECOLI	195	170	-0.8	146	115.4
Q46953	YPJF_ECOLI	109	105	-0.8	138	62
P39283	YJEN_ECOLI	104	102	-0.8	5	2.4
P0ABU9	TOLQ_ECOLI	230	199	-0.8	4451	2852.6
P0CE53	INSH6_ECOLI	338	304	-0.8	1949	1449.2
P0A8R7	YCJF_ECOLI	353	307	-0.8	534	351
P38521	YGGL_ECOLI	108	104	-0.8	219	126.5
P15081	GUTM_ECOLI	119	113	-0.8	219	172.3
P39365	SGCC_ECOLI	437	427	-0.8	611	387.6
P0AD44	YFHG_ECOLI	237	212	-0.8	120	85.1
P39405	FHUF_ECOLI	262	219	-0.8	740	568.6
P0ADD5	YJJP_ECOLI	256	240	-0.8	2333	1672.4
P75770	YBHN_ECOLI	318	287	-0.8	3764	3022.7
P37629	YHIL_ECOLI	535	457	-0.8	8	2.1
P32160	YIIQ_ECOLI	199	181	-0.8	102	64.1
P0AF70	YJEI_ECOLI	117	109	-0.8	106	50
P33927	CCMF_ECOLI	647	631	-0.8	1446	953.3
P45475	YHBV_ECOLI	292	270	-0.8	4317	2834.5
P17994	YFAA_ECOLI	562	531	-0.8	46	27.4
P76516	YFDT_ECOLI	101	94	-0.8	14	11
P76938	EPMC_ECOLI	182	169	-0.8	369	221.4
P0AB35	YCFJ_ECOLI	179	156	-0.8	318	221.9
P32710	NRFE_ECOLI	552	541	-0.8	1358	839.4
P30149	YABI_ECOLI	254	195	-0.8	4703	3370.6
P28917	YDCC_ECOLI	378	354	-0.8	502	431.4
P27126	RFAS_ECOLI	311	297	-0.8	349	326.8
P45423	YHCG_ECOLI	375	343	-0.8	413	327.3
P54326	XKDF_BACSU	275	240	-0.8	69	54.7
P37490	YYBN_BACSU	145	137	-0.8	22	19
O31823	YNGC_BACSU	198	184	-0.8	6856	4886
O06723	YISJ_BACSU	307	287	-0.8	1257	1144.5
P54467	YQFB_BACSU	139	138	-0.8	13	9
P55182	YXJN_BACSU	157	145	-0.8	45	37.3
O31960	YOMX_BACSU	216	205	-0.8	9	8
O34988	YOQA_BACSU	116	111	-0.8	3	1.3
O34448	YOPQ_BACSU	460	430	-0.8	31	29
O34330	YOBL_BACSU	600	491	-0.8	111	80.3
O31981	YOMD_BACSU	274	217	-0.8	145	142
P96714	YWQB_BACSU	536	493	-0.8	508	462.7
O06981	YVCS_BACSU	646	609	-0.8	2128	1872.5
Q01368	SP3AB_BACSU	171	169	-0.8	509	451.7
O07611	YHFM_BACSU	131	128	-0.8	5	4
O34505	YTHB_BACSU	346	322	-0.8	3256	2065.3
O32005	YOKB_BACSU	236	234	-0.8	4	4
P42307	YXIP_BACSU	226	212	-0.8	13	7
O34672	YDIM_BACSU	126	111	-0.8	15	14
O34809	YCEG_BACSU	537	495	-0.8	118	100.3
P31847	YPUA_BACSU	290	278	-0.8	449	369.5
P17616	YPUD_BACSU	114	113	-0.8	7	3
P53559	BIOW_BACSU	259	234	-0.8	143	121.8
C0H440	YOUA_BACSU	203	156	-0.8	3	3
P54489	YQGL_BACSU	156	152	-0.8	9	5.2
O31957	YONA_BACSU	156	152	-0.8	10	7
Q08793	YCXB_BACSU	185	158	-0.8	238	219
P80241	G17M_BACSU	115	105	-0.8	155	126.1
O34880	YLBD_BACSU	132	126	-0.8	135	119.8
Q9HN42	Q9HN42_HALSA	261	249	-0.8	18	13.3
Q9HQ10	Q9HQ10_HALSA	157	152	-0.8	40	26.7
Q9HNR7	Q9HNR7_HALSA	139	139	-0.8	1	1
Q9HM84	Q9HM84_HALSA	254	245	-0.8	42	27.5
O51979	O51979_HALSA	300	257	-0.8	40	38
Q9HNA1	Q9HNA1_HALSA	176	161	-0.8	27	23
Q9HSA0	Q9HSA0_HALSA	129	127	-0.8	2	2
Q9HNC7	Q9HNC7_HALSA	523	461	-0.8	107	95.5
Q9HR22	Q9HR22_HALSA	407	310	-0.8	9861	6698.3
O54601	O54601_HALSA	152	130	-0.8	1353	950
Q9HHX3	Q9HHX3_HALSA	115	115	-0.8	1	1
Q9HHX8	Q9HHX8_HALSA	292	226	-0.8	3937	2369.8
P13077	FLAB2_HALSA	196	182	-0.8	315	234.1
Q9HRD7	Q9HRD7_HALSA	660	654	-0.8	41	27.1
Q9HN10	Q9HN10_HALSA	217	217	-0.8	1	1
O52022	O52022_HALSA	226	226	-0.8	1	1
Q9HSD4	Q9HSD4_HALSA	384	319	-0.8	4310	2761.5
Q9HHF8	Q9HHF8_HALSA	181	180	-0.8	6	3.2
Q9HNY4	Q9HNY4_HALSA	412	408	-0.8	65	47.5
Q9HR01	Q9HR01_HALSA	239	227	-0.8	10	10
Q9HQP6	Q9HQP6_HALSA	446	438	-0.8	10	7
Q9HS91	Q9HS91_HALSA	160	160	-0.8	1	1
Q9HQ95	Y1264_HALSA	127	113	-0.8	119	35.8
Q9HHY3	Q9HHY3_HALSA	200	191	-0.8	107	79.4
Q9HHR4	Q9HHR4_HALSA	655	574	-0.8	2670	1600.1
Q9HHL2	Q9HHL2_HALSA	446	438	-0.8	10	7
Q9HRV2	Q9HRV2_HALSA	125	125	-0.8	1	1
Q9HQA9	Q9HQA9_HALSA	142	140	-0.8	47	28.5
Q7LXI4	Q7LXI4_SULSO	296	291	-0.8	157	103
Q97Y64	Q97Y64_SULSO	297	261	-0.8	188	126.8
Q97WP1	Q97WP1_SULSO	395	385	-0.8	8	8
Q97UH9	Q97UH9_SULSO	306	305	-0.8	3	3
Q97XN3	Q97XN3_SULSO	110	106	-0.8	2508	1444.4
Q7LXW5	Q7LXW5_SULSO	261	246	-0.8	11	10
Q97ZA3	Q97ZA3_SULSO	136	136	-0.8	1	1
Q97XK2	Q97XK2_SULSO	316	308	-0.8	4567	3497.1
Q97US3	Q97US3_SULSO	497	373	-0.8	2	2
Q97YC5	Y1401_SULSO	323	298	-0.8	3	3
Q97XN7	Q97XN7_SULSO	561	561	-0.8	1	1
Q7LXH9	Q7LXH9_SULSO	371	283	-0.8	3454	2138.9
Q7LXS5	Q7LXS5_SULSO	202	189	-0.8	2442	1633
Q97WC0	Q97WC0_SULSO	316	308	-0.8	4573	3486.6
Q97ZT2	Q97ZT2_SULSO	718	563	-0.8	4	4
Q97UT1	Q97UT1_SULSO	101	96	-0.8	4	3
Q97YS9	Q97YS9_SULSO	144	137	-0.8	3	2
Q97VI3	Q97VI3_SULSO	106	94	-0.8	8	7
Q97WS8	Q97WS8_SULSO	290	285	-0.8	5	4
Q97TU9	Q97TU9_SULSO	199	195	-0.8	4	4
Q97V35	Q97V35_SULSO	358	289	-0.8	1659	1236.2
Q97Z72	Q97Z72_SULSO	114	105	-0.8	11	10
Q97YK6	Q97YK6_SULSO	196	185	-0.8	4324	2612.6
Q981C3	Q981C3_SULSO	146	145	-0.8	11	10
Q7LXX7	Q7LXX7_SULSO	506	465	-0.8	417	334.3
Q97X76	Q97X76_SULSO	119	116	-0.8	6	4.3
Q97ZN4	Q97ZN4_SULSO	316	304	-0.8	4483	3406.5
Q97YU2	Q97YU2_SULSO	253	252	-0.8	4	3
P71297	YAGN_ECOLI	146	138	-0.7	2	2
P16687	PHNI_ECOLI	354	349	-0.7	424	221.7
P76308	YECR_ECOLI	107	103	-0.7	38	29
P0AF78	YJFJ_ECOLI	232	216	-0.7	1616	1043.9
P75862	ZAPC_ECOLI	180	166	-0.7	220	127
P0A8K1	PSD_ECOLI	322	254	-0.7	1849	1235.5
P39351	YJGZ_ECOLI	109	109	-0.7	1	1
P28249	ASMA_ECOLI	617	542	-0.7	1665	1365.9
P15286	FLK_ECOLI	331	327	-0.7	72	45.8
P75962	YMFA_ECOLI	153	128	-0.7	240	213.6
P15078	CSTA_ECOLI	701	671	-0.7	633	244.9
P16685	PHNG_ECOLI	150	143	-0.7	435	303.7
P76513	YFDQ_ECOLI	274	268	-0.7	91	72.4
P76547	YFFP_ECOLI	197	182	-0.7	4	3
P77307	FETB_ECOLI	259	245	-0.7	1262	925.9
P0A6G5	CITX_ECOLI	183	166	-0.7	411	353.2
P76012	YCGY_ECOLI	146	146	-0.7	2	2
O32107	YUID_BACSU	158	141	-0.7	863	570.2
P40746	TGL_BACSU	245	228	-0.7	137	114.5
P39154	MNTP_BACSU	185	175	-0.7	1918	1570.5
P94520	YSDB_BACSU	130	125	-0.7	96	76.9
P28611	MOTA_BACSU	270	249	-0.7	2347	1546
P54519	YQHY_BACSU	135	113	-0.7	2065	1181.1
O32180	YUSN_BACSU	110	103	-0.7	135	103.6
O35025	YDIR_BACSU	313	313	-0.7	1	1
P54605	YHCU_BACSU	131	114	-0.7	62	44.4
O34445	YLBN_BACSU	172	164	-0.7	1699	1358.5
P94371	YXLC_BACSU	106	102	-0.7	9	5.6
P54466	YQFA_BACSU	331	316	-0.7	376	133.6
P45914	YQAR_BACSU	154	154	-0.7	1	1
O32244	YVBG_BACSU	211	195	-0.7	2513	1683.9
P06569	YTXC_BACSU	281	256	-0.7	306	268.6
O31929	YOPI_BACSU	177	169	-0.7	10	10
O31922	YOQP_BACSU	113	102	-0.7	3	1
O07017	YVFS_BACSU	245	234	-0.7	20465	14142.7
P54391	YPIF_BACSU	148	146	-0.7	163	130.5
O34887	YFLB_BACSU	130	119	-0.7	373	279.2
O34441	YLOC_BACSU	291	288	-0.7	2345	1772.4
P37535	YAAN_BACSU	386	347	-0.7	949	593.1
Q9HHL7	Q9HHL7_HALSA	145	129	-0.7	16	12.3
Q9HQX9	Q9HQX9_HALSA	156	130	-0.7	66	59
Q9HSY6	Q9HSY6_HALSA	106	106	-0.7	1	1
Q9HM71	Q9HM71_HALSA	619	478	-0.7	84	72.7
Q9HP12	Q9HP12_HALSA	277	255	-0.7	212	156
Q9HQU0	Q9HQU0_HALSA	239	195	-0.7	24	21
O51989	O51989_HALSA	604	567	-0.7	31	17.2
Q9HPV8	Q9HPV8_HALSA	159	127	-0.7	23	13
O54610	O54610_HALSA	482	435	-0.7	2847	1534.7
Q9HRX9	Q9HRX9_HALSA	127	114	-0.7	2	2
Q9HNW5	Q9HNW5_HALSA	113	110	-0.7	36	20.3
Q97WI5	Q97WI5_SULSO	220	206	-0.7	17	16
Q97XM4	Q97XM4_SULSO	124	101	-0.7	6	6
Q7LXD9	Q7LXD9_SULSO	460	349	-0.7	3532	2250.5
Q7LX56	Q7LX56_SULSO	144	131	-0.7	16	11
Q7LX60	Q7LX60_SULSO	109	109	-0.7	1	1
Q97XY7	Q97XY7_SULSO	187	161	-0.7	23	21
Q97YM5	Q97YM5_SULSO	151	151	-0.7	1	1
Q980I0	Q980I0_SULSO	640	601	-0.7	9	8
Q97UZ8	Q97UZ8_SULSO	345	266	-0.7	30682	19836.5
Q97X21	Q97X21_SULSO	152	152	-0.7	1	1
Q97W68	Q97W68_SULSO	104	104	-0.7	10	8
Q97UU8	Q97UU8_SULSO	249	241	-0.7	4648	3510.8
Q97UZ6	Q97UZ6_SULSO	138	130	-0.7	6	2.1
Q97Z35	Q97Z35_SULSO	115	104	-0.7	9	8
Q97Z62	Q97Z62_SULSO	227	215	-0.7	4523	3482.3
Q97YH4	Q97YH4_SULSO	183	143	-0.7	2259	1288.7
Q97W67	Q97W67_SULSO	179	160	-0.7	10	10
Q97X66	Q97X66_SULSO	290	287	-0.7	5	4
Q97Z82	Q97Z82_SULSO	151	141	-0.7	10	9
Q97XJ2	Q97XJ2_SULSO	184	180	-0.7	286	169.3
Q97ZS1	Q97ZS1_SULSO	106	106	-0.7	1	1
Q97UU0	Q97UU0_SULSO	186	160	-0.7	12	12
Q97VP4	Q97VP4_SULSO	199	195	-0.7	8	8
Q97VS1	Q97VS1_SULSO	277	257	-0.7	11	10
P52123	YFJH_ECOLI	318	259	-0.6	11	8
P77393	YAHL_ECOLI	271	271	-0.6	2	1
P77657	YAGK_ECOLI	208	190	-0.6	353	273.5
P75843	YCAQ_ECOLI	410	375	-0.6	1119	762
P76220	YDJY_ECOLI	225	210	-0.6	39	34.7
P52645	YDBH_ECOLI	879	854	-0.6	197	152.6
P77301	YBAP_ECOLI	264	247	-0.6	1312	1104.2
P23840	DIND_ECOLI	274	258	-0.6	280	185.3
P46474	YHDP_ECOLI	1266	1209	-0.6	675	529.2
P25738	MSYB_ECOLI	124	123	-0.6	52	19.6
P27842	YIGF_ECOLI	126	115	-0.6	116	88.8
P76506	MLAA_ECOLI	251	220	-0.6	1449	1063.8
P46481	AAEB_ECOLI	655	620	-0.6	988	755.9
P0ADL6	YIDG_ECOLI	120	117	-0.6	39	17.7
P0AB28	YCED_ECOLI	173	162	-0.6	712	529.6
P75971	Y1142_ECOLI	103	102	-0.6	2	2
P60932	UPPP_ECOLI	273	257	-0.6	4128	2713.4
P77504	YBBP_ECOLI	804	639	-0.6	1309	1037.9
P75870	YCCS_ECOLI	717	628	-0.6	2264	1795.1
O34833	YCEH_BACSU	363	337	-0.6	935	577.6
Q45514	SAPB_BACSU	232	211	-0.6	1839	1472.2
O32109	YUIB_BACSU	106	104	-0.6	125	95.4
P40738	YXXE_BACSU	102	93	-0.6	42	28
O32086	YUBA_BACSU	388	329	-0.6	10936	8479.8
P70996	YWHD_BACSU	172	163	-0.6	220	128.3
O34811	YTWI_BACSU	154	141	-0.6	407	225.6
P96604	YDBI_BACSU	350	315	-0.6	10931	8467.7
P54593	YHCI_BACSU	313	300	-0.6	1239	1143.9
O31972	YOZP_BACSU	109	109	-0.6	1	1
P46334	YXCD_BACSU	102	101	-0.6	4	3
P49782	SP3AE_BACSU	399	375	-0.6	519	448
P97028	YGAN_BACSU	178	177	-0.6	7	4
O34857	ROK_BACSU	191	158	-0.6	15	12
O34898	YTRC_BACSU	328	312	-0.6	572	475.2
O32189	YUSW_BACSU	145	138	-0.6	81	71.5
Q9HHM0	Q9HHM0_HALSA	253	229	-0.6	10	7
Q9HNQ8	Q9HNQ8_HALSA	157	153	-0.6	55	32.3
Q9HPK7	Q9HPK7_HALSA	330	283	-0.6	2078	1547.5
Q9HPE8	Q9HPE8_HALSA	151	144	-0.6	93	72.5
Q9HQ30	Q9HQ30_HALSA	159	141	-0.6	4392	3667
Q9HR62	Q9HR62_HALSA	491	388	-0.6	460	389.6
Q9HR41	Q9HR41_HALSA	504	493	-0.6	52	31.1
Q9HST9	Q9HST9_HALSA	260	219	-0.6	35	25.1
P0CX05	TH11_HALSA	330	283	-0.6	2078	1547.5
Q9HNY1	Q9HNY1_HALSA	115	108	-0.6	50	32.1
Q9HQV2	Q9HQV2_HALSA	236	212	-0.6	31	27
Q9HMI5	Q9HMI5_HALSA	171	151	-0.6	125	99.1
Q97UM8	Q97UM8_SULSO	135	128	-0.6	18	14
Q97VB1	Q97VB1_SULSO	125	124	-0.6	8	2.4
Q97VR3	Q97VR3_SULSO	100	100	-0.6	1	1
Q97UV3	Q97UV3_SULSO	246	206	-0.6	181	121
Q97X82	Q97X82_SULSO	125	96	-0.6	8	6
Q980Z6	Q980Z6_SULSO	695	654	-0.6	10	10
Q97VI2	Q97VI2_SULSO	158	150	-0.6	8	6
Q97W03	Q97W03_SULSO	147	144	-0.6	9	8
Q97V64	Q97V64_SULSO	208	202	-0.6	89	76.5
Q97YE7	Q97YE7_SULSO	831	831	-0.6	1	1
Q7LXD8	Q7LXD8_SULSO	103	95	-0.6	4	2
Q97X01	Q97X01_SULSO	158	148	-0.6	49	47
Q7LXX9	Q7LXX9_SULSO	137	124	-0.6	6	5
Q97WP4	Q97WP4_SULSO	201	180	-0.6	99	73.5
Q97W31	Q97W31_SULSO	167	158	-0.6	11	10
Q97VH5	Q97VH5_SULSO	145	136	-0.6	11	7
Q97X29	Q97X29_SULSO	357	312	-0.6	4316	3301.5
Q97UE6	Q97UE6_SULSO	104	89	-0.6	7	3.6
Q97ZN5	Q97ZN5_SULSO	134	134	-0.6	5	5
Q97W11	Q97W11_SULSO	195	194	-0.6	9	8
Q97V68	Q97V68_SULSO	452	445	-0.6	9	8
Q97WS9	Q97WS9_SULSO	570	470	-0.6	48	45
Q97XX5	Q97XX5_SULSO	499	491	-0.6	15	14
Q97XW8	Q97XW8_SULSO	232	216	-0.6	7	7
Q97Z32	Q97Z32_SULSO	116	114	-0.6	10	9
Q7LXR9	Q7LXR9_SULSO	168	158	-0.6	10	10
P11289	YFIL_ECOLI	121	111	-0.5	89	63.6
P76160	YDFR_ECOLI	103	91	-0.5	20	7.2
P23839	YICC_ECOLI	287	286	-0.5	2340	1761.3
P0ADK4	YIAW_ECOLI	107	101	-0.5	134	66.8
P76630	YGAZ_ECOLI	245	217	-0.5	3098	2265
P0ADM0	YIDH_ECOLI	115	107	-0.5	538	395.5
P33346	YEHI_ECOLI	1210	1134	-0.5	16	7.2
P76543	YFFL_ECOLI	213	192	-0.5	2	2
P36677	YHDN_ECOLI	122	118	-0.5	375	278.5
P75826	YBJE_ECOLI	299	295	-0.5	385	275.2
P52130	RNLB_ECOLI	123	119	-0.5	8	7
P76406	YEGR_ECOLI	105	100	-0.5	13	12
P39396	YJIY_ECOLI	716	675	-0.5	512	217.7
Q47534	YAIO_ECOLI	257	250	-0.5	7	6
P42601	ALX_ECOLI	321	299	-0.5	2167	1171.3
P39321	TAMB_ECOLI	1259	1200	-0.5	1069	914.8
P75719	RZPD_ECOLI	153	143	-0.5	432	270.6
P0AFV2	YHID_ECOLI	215	202	-0.5	1853	1468
P77692	YKFI_ECOLI	113	106	-0.5	145	60.8
P64631	YHFU_ECOLI	117	114	-0.5	130	87
P69432	PGAD_ECOLI	137	136	-0.5	2	2
P62768	YAEH_ECOLI	128	124	-0.5	86	55.1
P64439	YBJM_ECOLI	125	118	-0.5	78	56.3
P0A6S3	FLGI_ECOLI	365	356	-0.5	1254	763.3
P33366	YOHD_ECOLI	192	175	-0.5	6761	4794.8
O34471	YTLQ_BACSU	304	299	-0.5	109	99
P38048	YHGB_BACSU	104	104	-0.5	4	4
O31908	YORF_BACSU	304	291	-0.5	16	14
O34741	BCEB_BACSU	646	609	-0.5	2060	1865.2
O34472	YRRI_BACSU	353	325	-0.5	10950	8503.1
P37875	SP5R_BACSU	468	451	-0.5	679	325.4
P37541	YAAT_BACSU	275	262	-0.5	1322	776.3
O07629	YLAE_BACSU	203	201	-0.5	10	5
O31953	YONE_BACSU	506	454	-0.5	54	50.3
P39604	RODA_BACSU	393	350	-0.5	8082	5595.4
O31970	YOMN_BACSU	139	129	-0.5	14	10
O31437	YBDO_BACSU	394	311	-0.5	28	20
P39822	PSD_BACSU	263	247	-0.5	2230	1583.5
P70958	YWMA_BACSU	157	150	-0.5	13	11.3
P39072	GERM_BACSU	366	282	-0.5	335	288.6
P28670	YOXC_BACSU	101	95	-0.5	20	16
O31421	YBCM_BACSU	104	104	-0.5	1	1
P45936	YQCA_BACSU	192	170	-0.5	393	346.8
O31955	YONC_BACSU	178	175	-0.5	9	5.3
P42424	YXDM_BACSU	622	598	-0.5	2282	2001.1
O31935	YOPC_BACSU	442	354	-0.5	53	46.2
O31805	YNDA_BACSU	132	117	-0.5	13	12
P35158	SPMB_BACSU	178	170	-0.5	918	590.2
O34486	YFKQ_BACSU	513	478	-0.5	2260	1884
P39569	GERBA_BACSU	483	469	-0.5	2258	1875.4
O34318	YLOU_BACSU	120	109	-0.5	1942	1110.3
Q08310	COTW_BACSU	105	105	-0.5	8	4
C0SPB1	YUKJ_BACSU	225	202	-0.5	238	185.7
P49781	SP3AD_BACSU	133	127	-0.5	472	375.1
O05216	YWRB_BACSU	197	170	-0.5	6612	4608.4
O32089	YUZC_BACSU	122	102	-0.5	86	71.1
Q9HSD2	Q9HSD2_HALSA	220	199	-0.5	99	61.1
O51968	GVPO1_HALSA	119	100	-0.5	210	168.3
Q9HPY1	Q9HPY1_HALSA	151	122	-0.5	15	13
Q9HQR2	Q9HQR2_HALSA	150	144	-0.5	56	41.7
Q9HRR6	Q9HRR6_HALSA	146	139	-0.5	31	28
Q9HRE3	Q9HRE3_HALSA	147	135	-0.5	55	37.6
O54613	O54613_HALSA	185	159	-0.5	53	35.1
Q9HPR9	Q9HPR9_HALSA	220	182	-0.5	35	24.5
Q9HHS5	Q9HHS5_HALSA	104	104	-0.5	1	1
Q9HRC9	Q9HRC9_HALSA	267	226	-0.5	155	135.2
Q9HMS5	Q9HMS5_HALSA	107	102	-0.5	66	34.7
Q9HHG4	Q9HHG4_HALSA	187	187	-0.5	1	1
Q97X07	Q97X07_SULSO	316	307	-0.5	4342	3277.2
Q981B2	Q981B2_SULSO	109	95	-0.5	11	10
Q97VQ7	Q97VQ7_SULSO	125	125	-0.5	1	1
Q97VN6	Q97VN6_SULSO	199	196	-0.5	2	1
Q97XM7	Q97XM7_SULSO	260	254	-0.5	4615	3488.8
Q97TV2	Q97TV2_SULSO	243	193	-0.5	11	6.3
Q97XN2	Q97XN2_SULSO	123	114	-0.5	3504	1995.6
P22795	Y3021_SULSO	592	525	-0.5	31	30
Q97XB2	Q97XB2_SULSO	232	211	-0.5	7	6
Q97US7	Q97US7_SULSO	147	147	-0.5	1	1
Q97X79	Q97X79_SULSO	175	172	-0.5	4	3
Q97WB2	Q97WB2_SULSO	307	300	-0.5	6	4
Q97UF7	Q97UF7_SULSO	355	312	-0.5	3713	2767.3
Q97YF0	Q97YF0_SULSO	613	613	-0.5	1	1
Q7LX93	Q7LX93_SULSO	187	178	-0.5	10	8
P95879	Y2105_SULSO	369	306	-0.5	4126	3200.4
Q7LXH1	Q7LXH1_SULSO	149	145	-0.5	9	4
P46125	YEDI_ECOLI	305	287	-0.4	1132	732.9
P33349	YEHM_ECOLI	759	685	-0.4	669	442.8
P0AFM6	PSPA_ECOLI	222	216	-0.4	1645	1072.4
P0A8E5	YACL_ECOLI	120	118	-0.4	230	152.2
P0ADL3	YICN_ECOLI	150	143	-0.4	51	22.2
P11864	YHAC_ECOLI	395	389	-0.4	3	2
Q47702	YFEK_ECOLI	124	110	-0.4	140	121.7
P75617	YAAW_ECOLI	237	220	-0.4	164	128.5
P0AAP7	YAIY_ECOLI	102	99	-0.4	34	22.7
P0A8D3	YAII_ECOLI	152	143	-0.4	1461	1006.1
O31604	COIA_BACSU	373	321	-0.4	332	281.6
O31596	YJAZ_BACSU	261	240	-0.4	336	260
P39617	YWDI_BACSU	105	103	-0.4	10	7
O34449	YOQD_BACSU	251	218	-0.4	1474	1202.4
O32095	YUEF_BACSU	369	325	-0.4	10931	8499.3
P94375	YXLG_BACSU	258	242	-0.4	2310	1893.3
P94364	CYDA_BACSU	468	436	-0.4	2868	1510.4
P37467	XPAC_BACSU	204	196	-0.4	185	156.9
P54587	YHCC_BACSU	124	123	-0.4	5	3.3
O32045	YRVD_BACSU	107	95	-0.4	213	169
O31845	YOZB_BACSU	178	161	-0.4	632	376.5
O31821	YNGA_BACSU	148	123	-0.4	2759	2106.7
Q7WY74	YGZB_BACSU	117	111	-0.4	160	82.6
P54329	XKDI_BACSU	161	155	-0.4	46	41
P38425	YQXA_BACSU	112	108	-0.4	70	58.3
O32225	YVAC_BACSU	631	553	-0.4	2596	2026.3
P96596	YDBA_BACSU	272	231	-0.4	653	532.6
P96646	YDDI_BACSU	168	159	-0.4	6	6
P39133	YHBF_BACSU	235	215	-0.4	276	237.5
P49939	GERKA_BACSU	544	480	-0.4	2255	1873.3
O31554	YFJE_BACSU	152	130	-0.4	27	20.2
O31837	YOZH_BACSU	118	118	-0.4	1	1
O07559	YHJE_BACSU	207	175	-0.4	9992	7287.1
O31487	YDAL_BACSU	569	450	-0.4	130	107.5
P54447	YQEB_BACSU	240	219	-0.4	150	126.6
P27620	TAGA_BACSU	256	232	-0.4	2520	2073.2
Q9HSI9	Q9HSI9_HALSA	118	115	-0.4	11	10
Q9HM87	Q9HM87_HALSA	443	345	-0.4	4157	2710.1
Q9HMD8	Q9HMD8_HALSA	291	263	-0.4	777	621.3
Q9HP46	Q9HP46_HALSA	139	124	-0.4	90	61.2
O52007	O52007_HALSA	133	122	-0.4	2	2
Q9HRU2	Q9HRU2_HALSA	132	118	-0.4	64	48.4
Q97XK1	Q97XK1_SULSO	164	136	-0.4	5	5
Q7LX34	Q7LX34_SULSO	299	281	-0.4	319	191.8
Q97ZW0	Q97ZW0_SULSO	207	189	-0.4	9	9
Q97U46	Q97U46_SULSO	108	85	-0.4	7	5
Q97YH9	Q97YH9_SULSO	218	189	-0.4	127	120.3
Q97UB8	Q97UB8_SULSO	548	487	-0.4	15	14
Q7LX95	Q7LX95_SULSO	110	105	-0.4	3	2
Q97XV6	Q97XV6_SULSO	113	110	-0.4	7	2.1
Q7LXU7	Q7LXU7_SULSO	103	101	-0.4	27	24.3
Q97ZR8	Q97ZR8_SULSO	245	222	-0.4	6	5
Q97YA8	Q97YA8_SULSO	139	119	-0.4	6	5
Q97TV3	Q97TV3_SULSO	376	321	-0.4	188	119.9
Q97X26	Q97X26_SULSO	317	308	-0.4	4472	3400.4
Q97ZJ5	Q97ZJ5_SULSO	265	223	-0.4	46	35.3
Q97UJ1	Q97UJ1_SULSO	204	189	-0.4	297	173
Q97WZ3	Q97WZ3_SULSO	410	346	-0.4	4581	2986.8
Q97V07	Q97V07_SULSO	545	516	-0.4	4	3
Q97TV4	Q97TV4_SULSO	299	281	-0.4	326	195.6
Q97U37	Q97U37_SULSO	105	97	-0.4	9	9
P0A8M6	YEEX_ECOLI	109	95	-0.3	78	30.7
P76512	YFDP_ECOLI	120	105	-0.3	67	48.4
P75982	YMFQ_ECOLI	194	183	-0.3	280	240.4
P46856	YRHA_ECOLI	138	132	-0.3	21	17.3
P0A905	SLYB_ECOLI	155	140	-0.3	788	558.7
P24205	MSBB_ECOLI	323	283	-0.3	4326	3076.2
P32681	YJAH_ECOLI	231	212	-0.3	111	70.4
P77147	YDHT_ECOLI	270	208	-0.3	50	43
P75972	YMFI_ECOLI	113	94	-0.3	3	3
P75910	YCDU_ECOLI	328	325	-0.3	26	21
P32108	YIBI_ECOLI	120	107	-0.3	160	75.1
O32128	YUTC_BACSU	210	185	-0.3	86	75.2
O31709	YKNW_BACSU	231	207	-0.3	326	272.7
P36948	RBSC_BACSU	322	267	-0.3	31284	19594.1
O31992	YOLC_BACSU	111	108	-0.3	9	4
P39620	GERQ_BACSU	181	150	-0.3	115	108
P39738	FLID_BACSU	498	433	-0.3	1957	1625.3
P37548	YABG_BACSU	290	280	-0.3	273	208.7
O31998	YOKI_BACSU	571	492	-0.3	119	78.8
O32265	YVZA_BACSU	119	109	-0.3	6	3
P40405	SWRB_BACSU	167	155	-0.3	120	113
O31647	YJDF_BACSU	160	132	-0.3	330	267.5
P94441	YFIM_BACSU	396	350	-0.3	10850	8951.3
C0SP90	YTHA_BACSU	443	428	-0.3	2792	1489.2
P45918	YQBB_BACSU	305	239	-0.3	757	669.4
P54481	YQFX_BACSU	129	111	-0.3	160	137
P24013	COX4_BACSU	110	101	-0.3	182	131.4
P37574	YACP_BACSU	170	162	-0.3	943	719.4
P24810	YQXG_BACSU	297	279	-0.3	10	5
O34960	YJGB_BACSU	191	187	-0.3	32	26.4
Q9HPA8	Q9HPA8_HALSA	136	130	-0.3	51	39
Q9HHG8	Q9HHG8_HALSA	381	344	-0.3	4737	3164.3
Q9HNY5	Q9HNY5_HALSA	148	148	-0.3	1	1
Q9HMH4	Q9HMH4_HALSA	509	427	-0.3	115	96.7
Q9HNE8	Q9HNE8_HALSA	130	129	-0.3	69	54.5
Q9HHF2	Q9HHF2_HALSA	137	129	-0.3	2	2
Q9HND5	Q9HND5_HALSA	411	385	-0.3	81	70
Q9HPW7	Q9HPW7_HALSA	116	105	-0.3	54	44
Q9HHK9	Q9HHK9_HALSA	158	158	-0.3	1	1
Q9HMI0	Q9HMI0_HALSA	119	117	-0.3	2	2
Q97UL1	Q97UL1_SULSO	225	225	-0.3	2	1
Q97UR7	Q97UR7_SULSO	513	501	-0.3	2237	1376.1
Q97XB6	Q97XB6_SULSO	419	345	-0.3	4412	2822.2
Q97V50	Q97V50_SULSO	203	168	-0.3	149	98.3
Q97WB9	Q97WB9_SULSO	117	117	-0.3	1	1
Q97ZY1	Q97ZY1_SULSO	134	130	-0.3	10	10
Q97XZ9	Q97XZ9_SULSO	245	219	-0.3	2976	2342.1
Q97V67	Q97V67_SULSO	201	194	-0.3	2	1
Q980Z4	Q980Z4_SULSO	220	206	-0.3	11	10
Q97VF0	Q97VF0_SULSO	164	128	-0.3	31	26
Q97VE7	Q97VE7_SULSO	662	517	-0.3	331	274
Q97VC3	Q97VC3_SULSO	209	197	-0.3	8	7
Q97TY4	Q97TY4_SULSO	156	145	-0.3	348	256.6
Q97Z13	Q97Z13_SULSO	203	186	-0.3	38	34
Q97XG9	Q97XG9_SULSO	245	219	-0.3	2856	2248.5
Q97YD0	Q97YD0_SULSO	364	317	-0.3	185	124.8
Q97Y40	Q97Y40_SULSO	364	304	-0.3	183	122.8
Q97XA3	Q97XA3_SULSO	201	189	-0.3	8	6
Q97ZM5	Q97ZM5_SULSO	108	98	-0.3	22	16.7
Q981C0	Q981C0_SULSO	205	191	-0.3	9	8
Q97YL3	Q97YL3_SULSO	133	133	-0.3	3	3
Q981D0	Q981D0_SULSO	286	244	-0.3	7778	5365.3
P52135	YFJT_ECOLI	155	147	-0.2	43	32.3
P05847	TTDA_ECOLI	303	278	-0.2	1670	838.2
P39393	YJIV_ECOLI	906	906	-0.2	1	1
P0A8H6	YIHI_ECOLI	169	150	-0.2	280	208
P0ADR0	YQAA_ECOLI	142	129	-0.2	1016	720.2
P39317	YTFI_ECOLI	312	302	-0.2	2	2
O32270	TUAE_BACSU	488	384	-0.2	6767	6186.8
O31868	YOTG_BACSU	105	101	-0.2	7	7
O07949	YRAF_BACSU	122	94	-0.2	131	105.8
P94517	YSCB_BACSU	221	220	-0.2	4	2
P45920	YQBD_BACSU	322	290	-0.2	35	31.3
O34437	YFKH_BACSU	275	261	-0.2	5339	3908.7
O31948	YONJ_BACSU	405	365	-0.2	91	84.3
P71008	ALBD_BACSU	436	409	-0.2	5	3
O07634	YLAJ_BACSU	209	161	-0.2	292	249.3
O32096	YUZE_BACSU	129	121	-0.2	17	13
O31938	YONX_BACSU	168	168	-0.2	2	2
O31635	YJCM_BACSU	409	409	-0.2	1	1
O32022	YQZD_BACSU	117	110	-0.2	92	83.3
P42296	YXID_BACSU	569	482	-0.2	93	73.4
Q9HN96	Q9HN96_HALSA	191	176	-0.2	5	5
Q9HHH3	Q9HHH3_HALSA	273	245	-0.2	397	345.7
Q9HS76	Q9HS76_HALSA	100	99	-0.2	53	39.4
Q9HQ37	Q9HQ37_HALSA	189	171	-0.2	38	25.7
Q9HN46	PSD_HALSA	196	189	-0.2	1392	926.9
Q9HSG6	Q9HSG6_HALSA	240	237	-0.2	49	31.2
P0DME1	CSG_HALSA	852	739	-0.2	36	32.3
Q97V87	Q97V87_SULSO	269	251	-0.2	14	13
Q97XY0	Q97XY0_SULSO	431	429	-0.2	3	3
Q7LXX5	Q7LXX5_SULSO	137	130	-0.2	4120	2916.2
Q97VZ2	Q97VZ2_SULSO	379	344	-0.2	249	173.9
Q97WE0	Q97WE0_SULSO	129	117	-0.2	10	10
Q97US1	Q97US1_SULSO	136	131	-0.2	5	5
Q97X39	Q97X39_SULSO	408	346	-0.2	4575	3002
Q97UV4	Q97UV4_SULSO	102	91	-0.2	8	5.4
Q980X5	Q980X5_SULSO	118	93	-0.2	10	9
P36661	YCCE_ECOLI	418	416	-0.1	9	2.4
P62723	YEIH_ECOLI	349	321	-0.1	2464	1768.1
P75734	CHIQ_ECOLI	108	107	-0.1	40	17.6
P46126	YFIM_ECOLI	107	102	-0.1	72	37.5
P30192	YCHG_ECOLI	299	267	-0.1	470	384.4
P37619	YHHQ_ECOLI	221	195	-0.1	1755	1077.8
P29013	YCGB_ECOLI	510	461	-0.1	683	323.3
P76549	YFFR_ECOLI	130	130	-0.1	1	1
P77339	YAFT_ECOLI	261	250	-0.1	31	25
P46187	RSEC_ECOLI	159	142	-0.1	667	538.2
P37014	YFAD_ECOLI	299	282	-0.1	2186	1898.3
[truncated: 10,197 more rows]
