# Supplementary material for: Large-scale determination of previously unsolved protein structures using evolutionary information
Source: eLife. 2015 Sep 3;4:e09248. doi: 10.7554/eLife.09248 (PMC4602095; doi:10.7554/eLife.09248)
Supplement: Supplementary file 2. — Detailed table containing 58 proteins modeled. DOI: http://dx.doi.org/10.7554/eLife.09248.028 [file elife09248s002.xlsx]

## Sheet: SI Table II
								HHsearch				SPARKS-X				TMscore			M	TMalign (to PDB)
target	COG	full_len	trim_len	seq99	seq90	seq80	E	hit		cov	Rc	hit		cov	Rc	M_H	M_S	H_S	Rc	hit	tar2hit	hit2tar	AVG
WECH	M	331	330	24750	2847	2627.3	-2.4	3ffvA	9	0.181	0.019	3ayfA	2	0.964	0.14	0.0523	0.2363	0.0956	0.857	3sf5C	0.35828	0.46972	0.40629
SATP	C	188	185	2298	1223	871.5	-2.1	3ux4A	1	0.835	0.424	3ux4A	10	0.83	0.455	0.3234	0.3158	0.7631	1.066	3ux4A	0.65748	0.68126	0.66915
LSPA	MU	164	158	8156	4394	3301.5	-2	3rlbA	3	0.866	0.182	3qapA	9	0.951	0.096	0.2391	0.2864	0.2648	1.043	2y6xA	0.40585	0.55476	0.46875
YADH	V	256	253	42626	2525	1512.2	-2	4u9nA	4	0.648	0.126	2yevA	1	0.938	0.136	0.3249	0.2037	0.19	0.741	1n81A	0.4284	0.55336	0.48283
YEBZ	P	290	288	4067	2099	1587.9	-2	3mk7A	8	0.376	0.123	3m73A	4	0.955	0.122	0.2381	0.2671	0.1752	0.772	2vpzC	0.61238	0.69382	0.65052		key
CRCB	DP	127	122	7829	2979	2380.6	-1.8	1u7gA	9	0.984	0.247	4jr9A	10	0.969	0.263	0.1818	0.2446	0.3185	1.008	2juwA	0.39077	0.54109	0.45389
LPTG	MN	360	357	8101	3319	2574.5	-1.8	3c02A	6	0.231	0.041	4umwA	7	0.883	0.111	0.1356	0.1378	0.1755	0.863	3c07A	0.34311	0.50372	0.40792		COG	COG annoations for each target
FTSW	D	375	364	14900	8072	5528.9	-1.7	2zjsY	7	0.213	0.008	3ayfA	2	0.936	0.096	0.0801	0.1897	0.1711	1.042	3t6aA	0.37091	0.43149	0.39876		full_len	original length
RFAL	M	350	342	13535	8365	7578.1	-1.7	3wajA	7	0.823	0.172	3ayfA	6	0.98	0.116	0.3408	0.2024	0.1885	0.937	1dceB	0.38137	0.39869	0.38985		trim_len	trimmed length (regions with < 75% gaps)
CCMB	O	220	218	2433	1130	725.3	-1.6	3tuiA	7	0.441	0.057	3rkoN	3	0.991	0.09	0.1771	0.2111	0.1856	0.734	4u9lA	0.46651	0.55092	0.5052		seq99	uniref100 (after filtering to coverage 75, and id99)
MLAE	M	260	257	7662	2701	1681	-1.4	1h2sB	7	0.212	0.036	3ayfA	2	1	0.144	0.0914	0.151	0.2511	0.937	4u9lA	0.45041	0.61692	0.5206		seq90	number of sequences after reducing redundancy to 90% identity
SULP	P	354	319	6647	3029	1567.4	-1.2	4bwzA	7	0.695	0.065	3mktA	9	0.941	0.049	0.1846	0.2044	0.1818	0.838	3tdpA	0.3965	0.46226	0.42675		seq80	effective number of sequences at 80% identity
TOLQ	U	230	223	9256	3511	2389	-1.2	3zk1A	7	0.348	0.058	3ddeA	7	0.87	0.143	0.2113	0.1763	0.1711	0.745	4tqlB	0.55905	0.54982	0.5544		E	-log10(e-value) HHsearch top hit using multiple sequence alignment
LGT	M	291	275	8121	4384	3088	-1.1	2yevA	2	0.481	0.095	4a01A	5	0.883	0.191	0.1791	0.3235	0.2649	0.992	4q2gB	0.41962	0.44595	0.43248
Q97UR7	EQ	513	513	4491	2237	1383.7	-1	2kzxA	1	0.209	0.124	4rlvA	3	0.871	0.101	0.1275	0.1344	0.1119	1.057	3ufbA	0.3441	0.3596	0.35166		TMalign	hit	top hit after sorting by AVG
YGAZ	E	245	232	6435	3098	2319.8	-1	2xq2A	4	0.845	0.06	3v5uA	6	0.959	0.15	0.2211	0.2732	0.1752	0.886	3qe7A	0.53216	0.36185	0.43025			tar2hit	TMalign score scaled by hit length
CCMC	O	245	238	5965	890	554.8	-0.8	4q65A	4	0.731	0.141	3rkoN	4	0.959	0.103	0.1983	0.2407	0.2141	1.124	2b0hA	0.3825	0.59407	0.46484			hit2tar	TMalign score scaled by target length
YEDZ	C	211	199	2247	984	724.1	-0.7	4dx5A	6	0.806	0.237	2jafA	6	0.929	0.181	0.246	0.3008	0.2903	1.022	4o7gB	0.62265	0.62009	0.62137			AVG	Tmalign score scaled by average of two lengths
YIAM	G	157	151	10715	6082	4872.8	-0.7	2xutA	6	0.796	0.086	4he8L	3	0.898	0.225	0.292	0.3236	0.2205	1.05	2r9iA	0.40263	0.73857	0.52137
TTDA	C	303	294	4238	1670	828.6	-0.6	1r4wA	3	0.314	0.031	1vluA	8	0.898	0.112	0.0569	0.1283	0.135	1.168	4bpsA	0.40531	0.37829	0.39133		Other columns same as those in Table I (main-text)
UPPP	I	273	270	7842	4128	2776	-0.6	3ux4A	2	0.377	0.039	1v54A	3	0.971	0.091	0.1862	0.2302	0.2365	1.037	4qtnC	0.38152	0.42282	0.40111
PLSY	I	205	196	6112	2429	1877	-0.4	2zz9A	10	0.663	0.084	4a01A	1	0.99	0.153	0.2086	0.3677	0.2175	1.06	3p5nA	0.4143	0.48007	0.44463
FLIL	N	154	153	2690	1411	1138.7	-0.3	4fvgA	3	0.649	0.679	4fvgA	6	0.636	0.531	0.4896	0.4383	0.8562	0.831	4fvfB	0.5051	0.63186	0.5615
CYDB	C	379	367	6864	2346	1487.7	0	3wdoA	3	0.778	0.086	3zkvA	10	0.971	0.089	0.2088	0.1809	0.129	1.018	2vpzC	0.51321	0.73886	0.60541
CYDA	C	436	435	6200	2078	1195.9	0.1	4fc4A	9	0.42	0.035	3ayfA	2	0.904	0.088	0.1421	0.2308	0.1847	1.173	2vpzC	0.46047	0.75593	0.57192
MOTA	N	295	283	4734	2314	1460.1	0.3	4il3A	2	0.824	0.146	1hz4A	6	0.878	0.109	0.1497	0.1053	0.1514	0.899	4tqlB	0.4271	0.49562	0.45882
SLYB	M	155	152	1860	788	542.5	0.3	4ql5A	3	0.29	0.098	1xkrA	1	0.974	0.188	0.2037	0.2232	0.1153	0.795	3rd4D	0.36375	0.61456	0.45733
MRED	M	162	158	1546	735	521	0.6	3rlbA	4	0.932	0.535	4tkrA	1	0.981	0.502	0.5472	0.4498	0.5549	0.832	4huqS	0.65158	0.64524	0.64839
ZUPT	P	257	250	10517	5457	3738.2	0.6	3llqA	8	0.553	0.093	4tq3A	4	0.895	0.091	0.1575	0.1497	0.1943	0.804	4mhlA	0.49835	0.73741	0.59457
YOHK	M	231	226	3941	1920	1360.6	2.3	4bwzA	4	0.926	0.216	3m73A	4	0.97	0.145	0.3567	0.2214	0.2206	0.905	4n7wA	0.46908	0.37251	0.41511
PRSW	T	218	215	2500	1329	1062	5.3	4cadC	1	0.899	0.241	4cadC	1	0.913	0.223	0.3276	0.3362	0.6617	0.899	4hzuS	0.45724	0.57613	0.50991
DDG	I	306	300	9430	4319	3104.1	5.8	1iuqA	1	0.899	0.414	3tkfA	4	0.85	0.103	0.3981	0.1996	0.1788	1.047	3o31A	0.41872	0.47093	0.44323
YQFA	U*	219	214	7596	3659	2480.9	-2.6	4fbzA	1	0.279	0.074	4buoA	10	0.986	0.42	0.1698	0.5421	0.2713	1.063	4tl3B	0.70648	0.71191	0.70919
YCED	S	173	174	1604	712	528	-2.5	1yycA	8	0.445	0.141	3l6iA	1	0.815	0.176	0.1582	0.1839	0.1555	0.894	3pg6A	0.40125	0.4804	0.43737
YPHA	S	140	134	2986	1106	769	-2.2	3b5dA	6	0.671	0.142	4tkrA	3	0.964	0.4	0.2149	0.3138	0.2283	0.955	3lmfA	0.55912	0.67757	0.61279
YADS	S	207	202	5222	1861	1362.4	-1.9	2f2bA	1	0.406	0.062	1xioA	3	0.961	0.148	0.2359	0.3076	0.2273	0.902	3lr8A	0.42231	0.58779	0.49152
YHHN	S	208	206	2529	1236	954.3	-1.9	4q65A	6	0.798	0.065	3wajA	2	0.947	0.227	0.2296	0.2728	0.2165	0.944	4klyB	0.60935	0.5595	0.58333
YIDH	S	115	111	1041	538	405.3	-1.9	4od4A	6	0.765	0.107	4tkrA	3	0.939	0.22	0.2555	0.3404	0.2317	0.553	4k12B	0.49085	0.62514	0.55043
YITE	S	209	206	8326	3433	2620.5	-1.7	4q65A	2	0.833	0.147	4hyjA	5	0.933	0.086	0.2155	0.3053	0.254	0.939	3p5nA	0.44546	0.52789	0.48313
HDED	S	190	176	2885	1449	1249.8	-0.6	4j05A	8	0.874	0.058	4q65A	7	0.942	0.228	0.2214	0.2321	0.2427	0.842	3ux4A	0.53411	0.55475	0.54424
YFIP	S	192	189	3100	895	663.2	-1.5	2qsiA	9	0.536	0.228	4jr2A	5	0.839	0.191	0.1706	0.2245	0.1475	0.909	3ktyB	0.46322	0.51195	0.48634
YPJD	R	263	260	6180	2989	1964.8	-1.4	4qncA	3	0.304	0.16	3ayfA	3	0.996	0.194	0.1861	0.2759	0.2414	0.904	2vpzC	0.49719	0.51882	0.50775
YJFL	S	132	131	1581	758	536.5	-1.3	3m73A	4	0.697	0.126	4p79A	6	0.985	0.138	0.2468	0.3165	0.3389	0.738	1qzmA	0.49435	0.63787	0.55726
YTEJ	S	164	150	5733	3346	2630.6	-1.2	3ar4A	7	0.799	0.09	3rkoN	5	0.933	0.107	0.2328	0.1996	0.1833	1.045	2w50A	0.362	0.52539	0.42884
YIHY	S	290	276	10144	5409	4025.8	-0.9	3effK	10	0.379	0.118	4n7wA	4	0.89	0.123	0.1435	0.1907	0.2038	0.875	3mk4A	0.50381	0.51045	0.50712
YQAA	S	142	134	2187	1016	722	-0.9	3zuxA	10	0.458	0.07	3rkoN	2	0.958	0.343	0.2072	0.4056	0.2653	1.002	2gtvX	0.4549	0.57145	0.50676
YHID	S	145	142	4416	2325	1543.2	-0.7	4d2bA	1	0.821	0.15	3ltjA	8	0.897	0.225	0.1615	0.1313	0.1633	0.988	3fblA	0.44678	0.66712	0.53627
YLOU	S	120	114	3738	1942	1113.7	-0.7	2zztA	2	0.667	0.386	3w61A	1	0.642	0.458	0.3359	0.3303	0.7785	0.879	3w64D	0.52205	0.69947	0.59861
YGDD	S	131	123	3025	1605	1184.3	-0.6	3s8fA	4	0.985	0.528	3ayfA	3	1	0.311	0.2511	0.2203	0.4244	1.004	2okuA	0.63905	0.67414	0.65614
YJCH	S	104	102	1307	538	374.4	-0.5	3b5xA	3	0.875	0.292	2xevA	7	0.981	0.235	0.3819	0.1812	0.2063	0.756	4j11B	0.61728	0.67713	0.64579
YFCA	S	269	249	18846	7077	5270.5	0	3llqA	2	0.699	0.098	3v5uA	4	0.903	0.106	0.2247	0.2933	0.2086	0.999	4dveA	0.36426	0.47059	0.41042
YOHJ	R	132	119	3608	1799	1379.1	0.4	4bwzA	5	0.879	0.233	4cz8A	8	0.947	0.306	0.3387	0.4161	0.552	0.547	2dmsA	0.36359	0.52028	0.42834
YHHQ	S	221	211	3398	1755	1106.1	0.7	4tkrA	3	0.778	0.375	3s8fA	3	0.973	0.186	0.4446	0.268	0.2267	1	4huqS	0.56219	0.7133	0.62877
YAII	S	152	150	3144	1461	1023.8	0.8	4mv4A	8	0.947	0.566	4qjiA	7	0.974	0.678	0.4756	0.5081	0.4414	1.055	2pr7A	0.55673	0.60678	0.58067
YUXK	R	137	132	1881	1019	765.4	1.3	3cxgA	10	0.62	0.286	2wz9A	3	0.693	0.325	0.262	0.3136	0.4945	1.084	3zitB	0.41994	0.63158	0.50554
YICC	S	287	288	4293	2340	1761.9	1.5	4gquA	5	0.345	0.105	4qikA	9	0.815	0.077	0.0931	0.0847	0.126	0.98	3o1jA	0.45301	0.47144	0.46199
YEIH	S	349	337	4863	2464	1791.5	4.2	4cz8A	1	0.871	0.286	4cz8A	4	0.908	0.246	0.4477	0.4501	0.6819	0.901	4bwzA	0.59608	0.54941	0.57178
RARD	S	296	290	74507	1512	1134.1	6.3	4jr9A	5	0.682	0.124	3m73A	1	0.949	0.104	0.2628	0.2627	0.1976	1.022	1rcwB	0.42163	0.5445	0.47506
