# Supplementary material for: Large-scale determination of previously unsolved protein structures using evolutionary information
Source: eLife. 2015 Sep 3;4:e09248. doi: 10.7554/eLife.09248 (PMC4602095; doi:10.7554/eLife.09248)
Supplement: Supplementary file 3. — Table of 10,440 PDB chains used in the study and the number of sequences for each. DOI: http://dx.doi.org/10.7554/eLife.09248.029 [file elife09248s003.xlsx]

## Sheet: lt_10L
pdb	xray_res	full_len	trim_len	seq90	seq80
12asA	2.2	313	313	314	197.3		key
1a0cA	2.5	434	434	333	188.5		lt_10L	< 10L sequences (seq90/full_len)
1a0tP	2.4	401	401	273	170.7		gte_10L	>= 10L sequences (seq90/full_len)
1a12A	1.7	364	363	3264	2572.2
1a1xA	2	101	101	38	33.7		pdb	pdb and chain
1a3cA	1.6	164	163	862	571.2		xray_res	xray resolution
1a62A	1.55	126	125	660	400.8		full_len	original length
1a8lA	1.9	195	195	539	385.4		trim_len	trimmed length (regions with < 75% gaps)
1a8rA	2.1	185	184	1521	837.3		seq90	number of sequences after reducing redundancy to 90% identity
1a9nA	2.38	145	144	1150	778.4		seq80	effective number of sequences at 80% identity
1a9xA	1.8	1051	1050	1527	720.3
1a9xB	1.8	362	361	2061	1096.3
1ac5A	2.4	423	422	1689	1235
1af7A	2	258	257	2143	1767.5
1agjA	1.7	211	211	338	252.5
1ah7A	1.5	200	200	60	53.3
1ahsA	2.3	125	125	15	9
1aisB	2.1	184	184	587	397.8
1ak0A	1.8	260	259	444	367.1
1aluA	1.9	157	157	37	27.5
1alvA	1.9	169	168	615	382.2
1alyA	2	140	140	249	143.2
1am7A	2.3	146	146	124	86.8
1aolA	2	202	202	56	23.9
1aorA	2.3	596	595	650	496.1
1aozA	1.9	519	519	2038	1384.3
1apyB	2	114	113	825	498.4
1arbA	1.2	250	250	93	85.2
1at0A	1.9	145	145	193	151.1
1at3A	2.5	214	214	50	42
1atzA	1.8	173	172	1427	885.9
1aukA	2.1	431	430	4271	3340.6
1auoA	1.8	213	212	1902	1508.8
1ax8A	2.4	130	130	30	18.1
1axiB	2.1	184	184	485	304.3
1aym1	2.15	281	281	424	194.4
1aym2	2.15	245	245	298	94.1
1aym3	2.15	238	238	300	117.3
1ayoA	1.9	126	126	477	320.7
1azoA	1.7	206	206	145	80.2
1b0nA	1.9	100	99	764	687.8
1b12A	1.95	210	210	1028	728.4
1b25A	1.85	588	588	632	485.5
1b35C	2.4	251	251	33	29
1b3uA	2.3	572	572	2025	1446.4
1b5eA	1.6	206	205	1290	588.7
1b63A	1.9	329	328	1991	1446.7
1b6aA	1.6	311	311	573	357.6
1b74A	2.3	241	240	1654	1199.9
1b77A	2.1	216	216	48	31.5
1b7yB	2.5	766	765	1704	1285.6
1b9mA	1.75	254	254	304	219.8
1bcoA	2.4	255	255	886	752.2
1bd3A	1.93	208	207	1608	934.6
1bdfA	2.5	222	221	1262	677.6
1beaA	1.95	112	112	33	21
1bf2A	2	671	671	1921	1244.9
1bf6A	1.7	288	287	362	269.9
1bg1A	2.25	546	546	134	77.3
1bgcA	1.7	158	158	26	13.3
1bgfA	1.45	120	120	113	70.3
1bgvA	1.9	430	429	1784	926.1
1bheA	1.9	335	335	1543	1139.5
1biaA	2.3	285	284	1117	871.7
1bifA	2	408	407	432	258.2
1bj7A	1.8	149	148	452	339.4
1bkbA	1.75	127	126	350	161.6
1bkpA	1.7	264	263	1305	657.5
1bkrA	1.1	106	105	665	407.3
1bo4A	2.3	135	135	45	43
1bobA	2.3	297	297	192	154.8
1bolA	2	195	194	439	331.4
1bouA	2.2	124	124	84	55.8
1bouB	2.2	262	262	991	719.6
1bquA	2	201	200	645	427.4
1bs0A	1.65	376	375	3215	2160.5
1btkA	1.6	141	141	144	94.7
1btnA	2	106	106	97	68.2
1bu8A	1.8	426	426	344	177.4
1byiA	0.97	208	207	1350	1020.4
1byrA	2	146	146	528	445.2
1c1dA	1.25	330	329	2180	1131.3
1c1kA	1.45	216	216	37	29.4
1c3mA	2	143	142	323	265.5
1c3pA	1.8	317	316	1952	1340
1c44A	1.8	115	114	529	362.7
1c4oA	1.5	503	503	1394	639.9
1c7kA	1	132	132	64	37.5
1c7sA	1.8	825	825	118	100.4
1c8nA	2.25	186	186	24	19
1c8uA	1.9	280	280	1278	928.9
1c96A	1.81	702	702	1759	764.2
1c9kA	2.2	163	162	1098	878.8
1cb8A	1.9	623	623	276	238.4
1ccwA	1.6	134	134	98	66.2
1ccwB	1.6	483	483	91	65
1cczA	1.8	165	165	36	34.3
1cdyA	2	178	178	38	30
1ceoA	1.9	293	293	1261	959.3
1cfzA	2.2	151	150	822	685.1
1chuA	2.2	459	458	2814	1666.2
1ciyA	2.25	567	567	167	143
1cjxA	2.4	342	342	872	493.7
1ckmA	2.5	276	276	234	159.4
1cmcA	1.8	104	104	36	7.5
1cmxA	2.25	203	202	591	429
1cnt1	2.4	150	150	16	6.1
1colA	2.4	190	190	37	34
1cp2A	1.93	269	268	479	188.8
1cqxA	1.75	395	394	775	559.5
1cr1A	2.3	224	223	1847	1220.1
1cr5A	2.3	174	174	184	143.8
1cruA	1.5	406	406	456	360.4
1cshA	1.65	376	376	1822	924.9
1ct5A	2	212	211	2099	1614.7
1ct9A	2	458	457	2295	1732.7
1cukA	1.9	190	189	1668	1239.9
1cunA	2	210	209	411	287.2
1cvrA	2	367	367	141	130.7
1cwvA	2.3	439	439	108	65.2
1cyxA	2.3	155	154	557	361.7
1czjA	2.16	100	100	43	33.7
1d0cA	1.65	364	364	190	137
1d2nA	1.75	236	236	223	157.2
1d2oA	2	181	181	371	287
1d2sA	1.55	168	168	84	40.1
1d2tA	1.9	214	214	171	140.2
1d2zB	2	136	136	21	16.8
1d3yA	2	276	276	322	226.3
1d4oA	1.21	176	176	536	224.5
1d5rA	2.1	301	300	382	278.2
1d5tA	1.04	427	427	425	262.7
1d8hA	2	256	256	97	74.2
1d8wA	1.6	400	400	137	83.3
1d9cA	2	121	121	40	24.5
1dbhA	2.3	313	312	1997	1245.9
1dd9A	1.6	303	302	1801	1326.8
1ddgA	2.01	370	369	1755	1258
1ddwA	1.7	111	111	38	19.5
1dekA	2	231	231	44	41.3
1deuA	1.7	233	232	1160	785.1
1dg6A	1.3	146	146	253	148.6
1dgwA	1.7	177	177	128	91.4
1dhkB	1.85	190	189	817	624.1
1di6A	1.45	151	150	1188	838.1
1dj7A	1.6	107	107	88	41.4
1djxA	2.3	511	510	717	488.9
1dk8A	1.57	128	128	485	293.2
1dl5A	1.8	288	288	105	97.3
1dljA	1.8	380	379	3546	2275.3
1dlwA	1.54	116	115	300	247.6
1dmgA	1.7	153	152	1442	1016.7
1dnlA	1.8	200	199	1218	868.7
1dnpA	2.3	460	459	2069	1653.4
1doiA	1.9	105	104	491	413
1dowA	1.8	205	205	60	37.4
1dpgA	2	477	477	1423	890.1
1dqgA	1.7	129	129	112	67.9
1dqtA	2	116	116	46	24.2
1ds1A	1.08	305	305	118	107.3
1dt1A	1.8	108	107	935	754.4
1dvkA	2.15	121	121	146	102.5
1dvoA	2	150	150	15	7.6
1dwkA	1.65	149	148	223	129.9
1dy5A	0.87	121	121	322	189.5
1dynA	2.2	111	111	45	28.2
1dyoA	2.1	146	146	108	91.9
1dypA	1.54	223	222	1182	968.2
1dyqA	1.5	221	221	38	31.3
1dysA	1.6	338	337	349	226
1dzfA	1.9	204	204	217	149.2
1dzkA	1.48	145	145	447	340.8
1e0cA	1.8	264	263	2180	1659.1
1e25A	1.9	259	259	1141	962.6
1e29A	1.21	135	135	114	76.8
1e2wA	1.6	249	249	173	82.8
1e3oC	1.9	129	129	106	59.1
1e3pA	2.5	615	614	1325	701.2
1e5xA	2.25	389	388	426	271.2
1e7lA	1.32	157	157	19	14.1
1e8cA	2	473	472	3797	2874.6
1e8gA	2.1	437	436	3838	2642.3
1e8yA	2	827	827	162	108.8
1e9gA	1.15	281	281	329	195.1
1e9rA	2.4	370	370	1469	1009.6
1ea5A	1.8	520	519	3901	3267.9
1eajA	1.35	122	121	283	193.8
1eaqA	1.25	123	123	76	37.5
1earA	1.7	125	124	443	336.4
1eazA	1.4	104	104	28	16.1
1eb6A	1	171	171	156	135.2
1ebfA	2.3	319	318	1907	1182.9
1ecaA	1.4	135	134	964	492.6
1ecfA	2	457	456	1638	903.4
1edtA	1.9	262	262	87	77.3
1eejA	1.9	208	207	686	529.6
1eerA	1.9	166	166	30	9.4
1eerB	1.9	195	195	566	347.7
1eexA	1.7	551	551	63	37.2
1eexB	1.7	177	177	66	44.2
1efvA	2.1	311	310	1886	1258.4
1efvB	2.1	251	250	1700	1080.5
1efyA	2.2	348	347	380	289.1
1eg3A	2	231	231	120	78.5
1ei5A	1.9	457	457	649	538.2
1ei7A	2.45	158	158	34	24.7
1ei9A	2.25	275	275	326	251.5
1ej2A	1.9	165	165	289	236.2
1ejdA	1.55	415	414	3777	2490.9
1ejfA	2.49	108	108	327	241.5
1ekjA	1.93	195	194	1829	1313.5
1ekqA	1.5	243	243	871	712.3
1el6A	2	208	208	26	22
1elkA	1.5	142	142	530	312.4
1em2A	2.2	194	194	575	388.8
1enfA	1.69	211	211	35	29.4
1ep3A	2.1	300	299	2544	1654.5
1epaA	2.1	150	150	490	375.4
1epuA	2.4	523	523	899	678
1escA	2.1	250	250	391	316
1et9A	1.9	184	184	43	35.7
1eteA	2.2	134	134	17	9.2
1eu1A	1.3	701	700	4573	2797.2
1eu3A	1.68	195	195	25	21
1euvA	1.6	207	207	452	369.4
1ev7A	2.38	290	290	33	29
1evhA	1.8	109	109	93	71.9
1evsA	2.2	153	153	16	15
1evyA	1.75	325	324	2071	1443.1
1ew4A	1.4	105	105	439	310.5
1ewfA	1.7	452	452	306	214.4
1extA	1.85	142	142	316	231.7
1ez3A	1.9	123	123	204	131.4
1f00I	1.9	280	280	35	13
1f06A	2.1	317	317	213	127.4
1f08A	1.9	145	144	238	175.4
1f0xA	1.9	429	428	4216	2872.9
1f1eA	1.37	134	134	18	9.1
1f1mA	1.8	157	157	192	99.4
1f20A	1.9	398	397	1564	1104.8
1f2tB	1.6	135	135	149	111.4
1f35A	2.3	155	155	20	11.1
1f3uA	1.7	117	117	53	33.8
1f3uB	1.7	139	139	47	30.6
1f3vA	2	158	158	31	17.4
1f46A	1.5	136	136	230	158.2
1f5nA	1.7	569	569	254	170.8
1f5vA	1.7	240	240	630	485.1
1f60A	1.67	421	420	3404	1494.5
1f7uA	2.2	548	548	2120	1345.2
1f86A	1.1	109	108	753	565.5
1f8eA	1.4	384	384	47	17.8
1f8yA	2.4	133	132	228	179.2
1fc3A	2	116	116	189	108.8
1fc4A	2	388	387	3207	2154.3
1fcqA	1.6	310	310	236	167.7
1fcyA	1.3	198	197	1044	547.9
1feuA	2.3	177	176	1369	1050.4
1ffyA	2.2	838	837	4180	2403.9
1fgyA	1.5	102	101	223	117.2
1fiuA	1.6	286	286	29	27
1fj2A	1.5	214	213	1816	1439.9
1fjjA	1.66	158	157	1165	877.5
1fjrA	2.3	186	186	57	44.7
1fkmA	1.9	282	281	1712	1114.8
1fl0A	1.5	162	162	367	258.4
1fm0E	1.45	130	129	1260	868.4
1fmjA	2	275	275	884	644.1
1fo8A	1.4	325	325	105	79.7
1fobA	1.8	325	325	301	241.4
1fp2A	1.4	328	327	2348	1972.3
1fp3A	2	375	374	705	534.1
1fpoA	1.8	168	168	553	408.9
1fpzA	2	141	140	1357	990.4
1fs0G	2.1	220	219	1911	1333.1
1fs5A	1.73	248	247	2369	1731.6
1ftrA	1.7	291	291	170	112
1fviA	2	251	250	2156	1437.1
1fwxA	1.6	572	572	192	89.4
1fx2A	1.46	189	189	802	582.3
1fxkC	2.3	129	129	97	79.5
1fyeA	1.2	208	208	513	388.8
1fyhB	2.04	191	190	370	276.1
1g12A	1.6	157	157	147	127.7
1g1tA	1.5	143	142	401	253.8
1g2oA	1.75	257	256	1800	1203
1g2qA	1.5	168	167	1498	952.6
1g31A	2.3	106	106	23	18
1g3kA	1.9	171	171	642	297.3
1g41A	2.3	308	307	2947	1126
1g4wR	2.2	274	274	120	90.5
1g55A	1.8	305	304	1955	1653.2
1g5hA	1.95	384	384	827	433.4
1g5tA	1.8	158	157	1109	693.5
1g61A	1.3	221	221	252	158
1g62A	2.5	222	221	253	160.3
1g66A	0.9	190	190	601	467.9
1g6gA	1.6	127	127	28	26
1g73A	2	155	155	30	21
1g7sA	2	480	479	1733	980
1g8kA	1.64	677	677	2935	1730.4
1g8kB	1.64	116	116	358	242.7
1g8lA	1.95	399	398	2557	2041.2
1g8mA	1.75	498	498	1409	788.5
1g8sA	1.6	221	220	252	144.3
1ga6A	1	347	347	789	658.4
1ga8A	2	263	263	1074	757.5
1gaiA	1.7	449	449	187	159.6
1genA	2.15	195	194	776	480.3
1gjwA	2.1	608	608	78	59.8
1gk9A	1.3	176	176	422	330.1
1gk9B	1.3	521	521	859	695.3
1gkmA	1	492	492	1192	767.4
1gl4A	2	261	261	125	73.3
1gmiA	1.7	133	133	60	44.4
1gmuA	1.5	137	137	422	327
1gnlA	1.25	538	538	485	282.9
1go3E	1.75	170	170	414	280.5
1go3F	1.75	107	107	77	57.8
1goiA	1.45	421	421	74	49.9
1gouA	1.65	108	107	110	88.8
1gp0A	1.4	133	133	27	19.5
1gpjA	1.95	388	387	1239	892.8
1gppA	1.35	171	171	32	31
1gq6A	1.75	280	279	2343	1616.4
1gq8A	1.75	301	301	1218	844.7
1gqeA	1.81	337	336	2854	1704.8
1gqiA	1.48	678	678	210	171.8
1gqpA	2.2	140	140	111	78
1gr0A	1.95	327	327	231	112.5
1gs5A	1.5	254	253	1937	1255.9
1gs9A	1.7	143	143	169	116.5
1gsaA	2	303	302	1696	1093.2
1gu2A	1.19	116	116	74	61
1gu3A	2.3	132	132	46	32.2
1gu9A	1.9	171	171	148	92.6
1guqA	1.8	332	332	720	524.5
1gv9A	1.46	213	213	321	235.4
1gvfA	1.45	272	271	1905	1034.8
1gvjA	1.53	134	134	41	23.8
1gvnB	1.95	235	235	107	84.7
1gweA	0.88	471	471	1464	684.6
1gwuA	1.31	297	296	2364	1196.5
1gxjA	2	157	156	1525	1136
1gxmA	1.32	285	285	124	112.2
1gxyA	1.71	216	216	182	146
1gy7A	1.6	117	117	467	284.6
1gyoA	1.2	100	100	39	30
1h0hB	1.8	197	196	1110	652.3
1h12A	1.2	354	354	136	116.3
1h16A	1.53	742	742	762	416.2
1h1nA	1.12	272	271	1604	1214.9
1h1oA	2.13	165	164	848	686.6
1h21A	2.5	223	223	51	42.8
1h30A	2.2	338	338	1025	657.3
1h32A	1.5	234	234	184	127.3
1h3fA	2	362	362	1796	1118.1
1h4aX	1.15	171	171	463	228.1
1h4rA	1.8	285	285	652	420.7
1h4vB	2.4	398	397	2872	1952
1h54A	2.15	737	736	750	587.9
1h65A	2	227	227	215	164.2
1h6fA	1.7	182	182	441	291.9
1h6gA	2.2	254	254	70	45.7
1h6hA	1.7	143	143	26	13.2
1h6kA	2	701	701	166	124.2
1h6tA	1.6	254	253	2140	1699.8
1h70A	1.8	251	250	1300	863.9
1h7sA	1.95	297	296	2005	1466.4
1h99A	1.55	213	212	1493	1298.8
1h9oA	1.79	108	108	57	30.4
1hbnB	1.16	435	435	55	28.3
1hbnC	1.16	246	246	54	21
1hdhA	1.3	466	465	3267	2495.1
1hdkA	1.8	132	131	776	509.7
1hf2A	2.2	190	190	739	578.2
1hg8A	1.73	321	320	1604	1215.7
1hgxA	1.9	163	162	1410	959.6
1hh1A	2.15	112	112	72	56.9
1hh8A	1.8	192	192	104	67.7
1hi9A	2.4	269	269	246	191.3
1hjrA	2.5	156	155	1251	856.8
1hk8A	2.45	547	546	802	338
1hlvA	2.5	126	126	232	196
1hm9A	1.75	448	448	2209	1440.6
1hp1A	1.7	469	468	2368	1764.3
1hqsA	1.55	349	348	3066	1646.9
1hqz1	2.1	135	135	246	171.7
1hskA	2.3	286	285	1952	1530.8
1hssA	2.06	104	104	17	11.4
1hulA	2.4	108	108	18	9.6
1huwA	2	159	159	250	148.9
1hw7A	2.2	226	226	1049	696
1hxiA	1.6	110	110	171	111.3
1hxnA	1.8	189	189	679	417.6
1hxrA	1.65	106	106	68	48.7
1hyhA	2.2	293	292	2670	1679
1hyoA	1.3	410	410	533	353.9
1hz4A	1.45	348	348	447	351.6
1hzfA	2.3	287	286	591	399.8
1hztA	1.45	137	136	1043	728.5
1i1nA	1.5	201	200	1853	1394.5
1i1qA	1.9	453	453	1983	1376.8
1i1wA	0.89	294	294	1163	909.2
1i2aA	1.85	204	203	1606	787.6
1i31A	2.5	252	252	623	394.9
1i4dA	2.5	188	188	47	31.9
1i4nA	2.5	247	246	1727	1214.7
1i4uA	1.15	150	149	805	627.7
1i52A	1.5	219	218	1948	1564.5
1i58A	1.6	189	188	1764	1278.9
1i7dA	2.05	579	578	3247	2063.3
1i8aA	1.9	184	184	89	80.3
1i8dA	2	195	194	1765	1282.2
1i9gA	1.98	257	256	609	400.7
1i9zA	1.8	311	311	931	659.3
1ia9A	2	239	239	57	39.4
1iapA	1.9	189	189	53	27.5
1iarB	2.3	188	188	30	25
1idpA	1.45	146	146	62	40.4
1ifcA	1.19	130	129	685	400.7
1ifrA	1.4	109	109	197	127.4
1ig0A	1.8	261	261	103	73.1
1ignA	2.25	181	181	30	20.4
1ihkA	2.2	136	135	297	156.5
1iibA	1.8	100	99	724	550.8
1ijbA	1.8	184	183	1357	845.6
1ijqA	1.5	300	299	823	585.7
1ijyA	1.35	116	116	313	200.4
1ik9A	2.3	205	205	31	17.2
1iktA	1.75	109	108	576	392.1
1in0A	2.14	162	162	591	337.1
1inlA	1.5	268	268	1035	697.4
1inpA	2.3	334	334	248	175.3
1io0A	1.45	166	166	125	69.9
1io1A	2	376	376	136	95
1iomA	1.5	373	372	2013	1120.1
1iooA	1.55	187	187	882	614
1iq4A	1.8	180	179	1313	638.7
1iqqA	1.5	188	187	830	590
1is3A	1.45	122	121	760	496.8
1isiA	2.1	249	249	73	55.6
1ispA	1.3	172	171	907	727.3
1it2A	1.6	135	134	749	329.7
1itvA	1.95	191	191	751	465.6
1itxA	1.1	375	375	1833	1363.3
1iuhA	2.5	173	172	989	848.7
1iukA	1.7	134	133	899	697.4
1iuqA	1.55	353	353	46	35
1iwpG	2.1	136	136	77	61.8
1ixhA	0.98	308	307	1879	1325
1ixlA	1.94	127	127	70	51.6
1iybA	1.5	200	199	902	632
1iz5A	1.8	239	238	432	299.8
1izcA	1.7	251	251	964	766.1
1izmA	1.95	168	168	262	185.8
1j09A	1.8	466	465	2066	1388.3
1j0hA	1.9	539	538	3513	2366.5
1j24A	1.78	129	129	324	232.9
1j2gA	2.2	274	274	271	189.4
1j30A	1.7	140	139	827	566.9
1j3mA	2	124	124	336	274
1j3wA	1.5	134	134	17	8.4
1j58A	1.75	372	372	230	149.6
1j5pA	1.9	230	230	274	211.4
1j5yA	2.3	168	168	286	247.7
1j6rA	2.3	182	182	194	175.2
1j6wA	2.1	152	151	424	181.3
1j77A	1.5	183	183	248	205.2
1j7xA	1.8	290	290	834	534.4
1j8uA	1.5	307	307	186	111
1j98A	1.2	142	142	450	207.3
1jadA	2.4	236	236	54	29.1
1jatB	1.6	131	131	192	106.9
1jb0A	2.5	739	739	143	24.4
1jb0D	2.5	136	136	89	40.1
1jb0F	2.5	141	141	115	78.2
1jb0L	2.5	147	147	133	79
1jb7A	1.86	428	428	138	111.4
1jdwA	1.9	311	311	644	410.8
1jerA	1.6	101	100	754	576.1
1jeyA	2.5	481	481	428	318.9
1jeyB	2.5	510	510	427	317.5
1jflA	1.9	225	224	941	751.4
1jfxA	1.65	201	200	1373	1035.3
1jg1A	1.2	205	204	1923	1460.4
1jh6A	1.8	170	170	94	82.6
1jhjA	1.6	141	141	171	120.4
1jhsA	1.9	174	174	163	131
1ji1A	1.6	542	542	1781	1277.6
1jidA	1.8	103	103	301	221.9
1jigA	1.46	145	144	1390	935.2
1jiwI	1.74	101	101	62	35.4
1jkgA	1.9	119	118	468	287.7
1jl0A	1.5	306	306	266	190.9
1jmcA	2.4	238	237	431	330.3
1jmkC	1.71	214	213	1435	1189.3
1jndA	1.3	355	354	1962	1475.2
1jnrA	1.6	540	539	1783	840
1jnrB	1.6	145	145	74	39.2
1jofA	2.5	322	322	1026	836.6
1jogA	2.4	122	122	258	235.3
1jovA	1.57	243	242	1655	1266.2
1jqlB	2.5	139	139	362	267
1jqnA	2.35	865	865	873	536.5
1jr2A	1.84	247	246	2038	1602.1
1jr7A	2	296	296	38	25.1
1jr8A	1.5	103	102	320	237.1
1js8A	2.3	352	352	315	242
1jssA	2.2	179	179	564	379.4
1jsxA	2.4	188	187	1762	1326
1juhA	1.6	321	321	58	45.8
1juvA	1.7	166	166	60	46.6
1jvnA	2.1	518	518	136	91.7
1jy1A	1.69	413	413	245	185.5
1jy5A	2.05	193	192	848	597.9
1jyhA	1.8	152	151	1336	1054
1jz8A	1.5	987	987	842	663.9
1jztA	1.94	209	208	1811	1454.4
1k04A	1.95	137	137	42	23.1
1k07A	1.65	216	215	2084	1611
1k0eA	2	419	418	2741	1966.7
1k12A	1.9	143	142	365	288.3
1k1xA	2.4	620	620	88	75.4
1k2eA	1.8	122	121	283	215.6
1k2xA	1.65	150	149	985	664.5
1k2xB	1.65	129	128	897	556.4
1k32A	2	992	992	306	224.4
1k38A	1.5	233	232	286	230.9
1k3rA	2.3	250	250	260	184.9
1k3xA	1.25	250	249	2253	1698.8
1k4iA	0.98	202	201	1747	1011.6
1k4nA	1.6	179	179	128	83.9
1k4zA	2.3	156	156	222	155.6
1k5nA	1.09	275	274	1558	704.7
1k6dA	1.9	214	213	1579	961
1k6kA	1.8	142	142	393	246.6
1k78A	2.25	123	123	155	76.3
1k7cA	1.12	208	208	509	415
1k8kA	2	373	372	1960	1339
1k8kD	2	279	279	170	126.6
1k8kE	2	172	172	170	106
1k8kF	2	167	167	99	52
1k8kG	2	138	138	163	114.9
1k8wA	1.85	291	290	1787	1329.2
1k92A	1.6	388	388	1297	552.4
1k94A	1.7	162	162	647	410.5
1k9vF	2.4	187	186	1753	1258.7
1ka1A	1.3	331	331	490	357
1ka2A	2.2	489	488	567	443.1
1kaeA	1.7	410	410	1734	1088.4
1kb0A	1.44	551	550	684	404.3
1kbiA	2.3	472	472	262	199.9
1kblA	1.94	868	867	1309	666.2
1kcfA	2.3	230	230	76	64.3
1kcmA	2	252	252	234	153.9
1kcqA	1.65	103	102	270	171.9
1kfwA	1.74	368	367	1458	1034.9
1khcA	1.8	136	136	41	28.9
1khiA	1.78	146	146	33	12.3
1khvA	2.5	448	448	436	263.2
1khxA	1.8	198	198	172	107.6
1ki1B	2.3	321	320	1951	1235.7
1kjnA	2.2	146	146	38	31.3
1kkhA	2.4	298	297	2186	1620.7
1kkoA	1.33	410	410	75	49.8
1kl9A	1.9	160	159	267	162.1
1kloA	2.1	154	154	749	476.2
1kmtA	1.3	135	135	235	142.1
1knmA	1.2	124	123	740	574.8
1knwA	2.1	381	380	3486	2373.6
1koeA	1.5	172	172	83	47.8
1kpgA	2	273	272	2202	1448
1kq6A	1.18	138	138	96	61.3
1kqfA	1.6	947	947	833	405.1
1kqfC	1.6	197	197	957	658.9
1kqpA	1.03	243	242	2130	1302.5
1kqrA	1.4	160	160	103	43.8
1kr4A	1.4	102	101	834	689.3
1krhA	1.5	329	328	1035	668.7
1ks8A	1.4	425	425	965	702.2
1ks9A	1.7	290	289	2254	1822.1
1ksiA	2.2	629	629	606	404.2
1kt6A	1.1	175	175	36	14.5
1ku1A	1.93	190	189	597	409.6
1kuuA	2.2	196	196	53	45.3
1kvkA	2.4	325	324	1931	1438
1kw3B	1.45	279	278	935	647.8
1kwfA	0.94	318	318	395	310.4
1kwgA	1.6	626	626	640	498.4
1kxoA	1.8	150	149	876	676.6
1kxpD	2.1	414	414	128	82.9
1kyfA	1.22	234	234	177	142.1
1kyqA	2.2	215	215	202	149
1kzfA	1.8	163	163	332	260.3
1kzlA	2.1	195	194	1761	1285.5
1kzqA	1.7	228	228	152	94.9
1kzyC	2.5	228	228	41	33.5
1l0wA	2.01	569	569	1893	1061.5
1l1lA	1.75	649	649	183	109.3
1l1sA	2.3	111	110	359	321.9
1l3iA	1.95	181	180	952	712.6
1l3lA	1.66	225	225	779	641.8
1l3pA	1.98	102	102	18	7
1l5jA	2.4	847	847	302	103.5
1l5xA	2	246	245	1476	1057.9
1l6pA	1.65	115	114	590	472.8
1l6wA	1.93	212	211	1780	919.4
1l6xA	1.65	200	200	540	380.5
1l8bA	1.8	172	171	564	371.3
1l8rA	1.65	100	100	26	9.1
1l8wA	2.3	267	267	219	193.8
1l9mA	2.1	672	672	312	217.5
1l9xA	1.6	287	287	198	163
1lamA	1.6	458	457	1742	1239.3
1lb6A	1.8	151	151	340	233.7
1lbaA	2.2	130	129	933	655.9
1lbuA	1.8	213	213	33	24.5
1lehA	2.2	323	322	2173	1186.8
1lf6A	2.1	552	552	907	677.5
1lf7A	1.2	150	150	449	343.7
1lfpA	1.72	239	238	1643	986.5
1lgpA	2	112	112	31	21.2
1lj2A	2.38	106	106	17	9.3
1lj8A	1.7	482	482	1079	752.4
1lkfA	1.9	278	278	35	22.8
1lkkA	1	100	99	832	497.3
1lkoA	1.63	179	178	731	527.5
1llfA	1.4	490	489	3711	3067
1lm5A	1.8	184	184	189	114.2
1lmiA	1.5	128	128	54	43.2
1lmlA	1.86	454	454	341	231.1
1ln1A	2.4	182	182	564	376.1
1lnsA	2.2	751	751	94	62.9
1lqtA	1.05	439	439	617	452.8
1lqvA	1.6	172	172	29	23.3
1lr5A	1.9	159	159	32	11.1
1lrzA	2.1	391	391	386	292.4
1lshA	1.9	916	916	380	275.6
1lshB	1.9	169	169	102	75.7
1lt8A	2.05	282	281	1916	1207.6
1luaA	1.9	283	283	92	73.2
1lurA	1.85	319	318	2580	1988.5
1lwbA	1.05	103	103	69	47
1lxjA	1.8	100	99	660	478.2
1lyvA	1.36	222	221	1463	969.1
1m0dA	1.9	127	127	36	26.3
1m0kA	1.43	212	212	358	268.8
1m0wA	1.8	467	467	298	223.7
1m1hA	1.95	174	174	22	15.2
1m1sA	1.8	107	107	80	53.2
1m1zA	1.95	398	397	2047	1522.2
1m2tA	1.89	241	241	122	89.7
1m3yA	2	366	366	104	69.3
1m40A	0.85	256	256	1158	966.3
1m48A	1.95	123	123	29	18.5
1m4iA	1.5	176	176	56	45.2
1m4jA	1.6	124	124	542	354.7
1m4lA	1.25	300	299	1598	1107
1m4uA	2.42	195	195	56	44.6
1m65A	1.57	218	217	1639	1296.1
1m6sA	1.8	334	334	1501	1116.5
1m6yA	1.9	287	286	1914	1382
1m70A	1.25	180	179	837	679.6
1m7gA	1.43	196	195	1323	888.3
1m7xA	2.3	572	571	3434	2299.1
1m93B	1.65	241	240	2233	1703.3
1m9zA	1.05	104	104	39	29.1
1maiA	1.9	117	117	148	93.2
1md6A	1.6	145	144	188	128.1
1mdcA	1.75	129	128	675	387
1me8A	1.9	339	338	1821	726.4
1mf7A	1.25	185	184	1407	874.7
1mhmA	2.3	250	249	267	198.4
1mi8A	2	138	138	69	62
1mijA	2.05	138	138	38	23.8
1mixA	1.75	205	205	55	38.6
1mjfA	1.8	262	261	1179	755
1mjnA	1.3	172	171	1327	817.2
1mkyA	1.9	400	399	1525	945.6
1ml9A	1.98	245	244	572	407
1mnaA	1.8	267	267	170	147.3
1mnnA	1.4	262	262	68	59
1moqA	1.57	364	363	2499	1623.5
1mpgA	1.8	274	274	938	697.2
1mpxA	1.9	569	568	1009	790.3
1mqvA	1.78	120	120	365	299.6
1mr7A	1.8	193	192	674	395
1mrzA	1.9	259	258	1800	1417.7
1ms9A	1.58	587	586	611	398.4
1mspA	2.5	124	124	31	26
1mswD	2.1	789	789	254	197.1
1mtpA	1.5	315	314	2216	1680.6
1mtyB	1.7	329	329	155	110
1mtyD	1.7	447	447	98	49.6
1mu5A	2	455	455	144	91.8
1mugA	1.8	164	163	343	241.2
1musA	1.9	436	436	94	84.3
1muwA	0.86	360	360	479	205.4
1mv8A	1.55	412	411	3576	2306.7
1mw7A	2	214	213	1663	1020.1
1mw9X	1.67	538	537	3298	2159.3
1mwwA	2.08	113	113	363	289.2
1mxrA	1.42	294	294	1180	485.3
1my7A	1.49	105	105	118	85.2
1n00A	2.1	311	310	831	538.2
1n13B	1.4	110	110	55	36.2
1n1bA	2	509	508	656	522.6
1n1cA	2.4	183	183	653	502.9
1n1fA	1.95	148	148	71	48.2
1n45A	1.5	209	208	390	270.8
1n4kA	2.2	292	292	67	48.7
1n4qB	2.4	308	308	605	473
1n57A	1.6	218	218	988	743.6
1n5uA	1.9	582	582	94	63.5
1n62B	1.09	752	752	2635	1855.2
1n62C	1.09	279	278	2658	1927.7
1n67A	1.9	313	313	117	87.6
1n71A	1.8	176	176	30	28
1n7oA	1.5	694	694	310	251
1n8vA	1.39	100	100	374	284.6
1n9pA	1.8	174	174	339	222.4
1na6A	2.1	350	350	53	48
1naqA	1.7	103	102	833	692.1
1narA	1.8	265	265	68	45
1nbaA	2	195	195	433	295.9
1nbwB	2.4	108	108	84	67.3
1nc5A	1.6	331	331	723	559.2
1nd4A	2.1	244	244	165	131.9
1nd6A	2.4	334	334	1556	1195.7
1ne2A	1.75	172	171	234	190.4
1nepA	1.7	127	127	267	210.7
1neuA	1.9	114	113	291	202
1nf1A	2.5	242	242	531	346.9
1nf3C	2.1	123	123	31	10.1
1nfvA	1.95	154	153	812	485.6
1ng2A	1.7	176	176	41	25.7
1ng6A	1.4	148	147	1202	922.2
1nh2D	1.9	103	103	134	93.1
1nh8A	1.8	276	275	710	436.7
1nijA	2	310	309	2640	1806.9
1njhA	1.7	105	105	69	49.5
1njrA	1.9	196	196	67	59.7
1nkgA	1.5	501	501	215	157.9
1nkoA	1.45	121	121	248	201.4
1nlfA	1.95	231	230	296	251.1
1nmoA	2.2	246	245	1727	1369.3
1nnwA	1.9	229	229	756	611.4
1nowA	2.2	465	464	1420	1080.9
1npeA	2.3	242	242	812	569.1
1nq7A	1.5	197	197	917	471.2
1nqzA	1.7	151	150	1255	979.8
1nrfA	2.5	236	235	294	240.7
1nriA	1.9	246	246	790	557.9
1nrjA	1.7	141	141	18	17
1nrzA	1.75	159	158	911	656.9
1ns5A	1.68	154	153	1242	919.8
1nscA	1.7	378	378	49	17.5
1nsjA	2	203	202	1812	1507.3
1nstA	2.3	258	258	607	509.5
1nszA	1.75	322	321	2486	1922.8
1ntvA	1.5	146	146	37	22.2
1ntyA	1.7	300	299	1969	1224.1
1nulA	1.8	132	131	604	360
1nuuA	1.9	202	201	1994	1526.6
1nuyA	1.3	320	320	985	606.5
1nwwA	1.2	121	121	123	107.8
1nwzA	0.82	122	122	48	44
1nxcA	1.51	449	449	930	708.7
1nxuA	1.8	331	331	932	737.1
1nykA	1.31	145	144	166	91.7
1nznA	2	116	116	145	84.9
1o0sA	2	540	540	811	506.7
1o0wA	2	223	222	2181	1685.1
1o13A	1.83	105	104	661	584
1o17A	2.05	325	324	2036	1490.1
1o3uA	1.75	117	116	385	355.2
1o4tA	1.95	115	114	193	156
1o4uA	2.5	257	256	1731	1215.9
1o4wA	1.9	120	120	104	85.7
1o4yA	1.48	239	238	1343	1070.9
1o54A	1.65	251	250	619	433.5
1o57A	2.2	265	265	210	141.5
1o59A	2.4	293	293	273	178.3
1o63A	2	198	197	1390	794.4
1o65A	2.33	191	191	627	470.6
1o66A	1.75	249	248	1518	1040.4
1o6dA	1.66	147	146	1260	920.5
1o6vA	1.5	386	385	3290	2660.7
1o7iA	1.2	111	111	31	27
1o7jA	1	320	319	1654	1224.3
1o8bA	1.25	168	167	1282	817.6
1o91A	1.9	130	129	910	670.7
1o94A	2	642	641	1142	777.7
1o97C	1.6	240	239	1716	1112.4
1o97D	1.6	309	308	1866	1229.8
1o98A	1.4	504	504	1113	777.7
1o9iA	1.33	256	256	321	132.8
1oa8A	1.7	120	120	50	31.6
1oacA	2	626	626	581	383.4
1oahA	2.3	386	386	221	147.9
1oaoC	1.9	710	710	73	51.5
1obbA	1.9	422	422	697	465.3
1ocsA	2.03	118	117	539	334.2
1ocyA	1.5	165	165	122	95.5
1od3A	1	124	124	377	299.1
1odfA	2.25	255	255	305	256.1
1odzA	1.4	340	340	208	182.2
1oe4A	2	241	241	82	68.7
1oeyJ	2	104	104	30	16.6
1of8A	1.5	336	336	1118	568.7
1ofcX	1.9	257	257	212	158.8
1ofdA	2	1447	1447	1113	620.8
1ofuX	2.1	119	119	22	10.1
1ogdA	1.95	132	131	663	456
1oh0A	1.1	120	120	222	169.1
1oheA	2.2	328	328	203	124.9
1ohpA	1.53	121	120	225	168.5
1ohtA	2	165	164	688	503
1oi0A	1.5	105	105	91	73.5
1oi2A	1.75	309	309	1028	699
1oi7A	1.23	266	265	2508	1514.8
1oihA	1.89	240	239	1353	904.1
1oisA	1.9	219	219	232	148.9
1oj5A	2.21	105	105	31	18
1ojqA	1.68	198	198	55	49
1okiA	1.4	176	175	502	250.7
1olmA	1.95	379	379	286	202.7
1olrA	1.2	217	217	276	214.6
1oltA	2.07	388	387	2838	2150.2
1olzA	2	609	609	368	197.4
1omoA	2.32	316	315	1578	1214.7
1omzA	2.1	232	232	235	152.1
1oo0A	1.85	144	144	101	56.8
1oohA	1.25	114	114	333	271.2
1oq1A	1.7	213	213	26	20
1or4A	2.15	148	148	377	336.6
1orjA	2.25	115	114	732	576
1oruA	1.8	161	161	57	49.4
1oshA	1.8	187	186	1089	574.7
1otgA	2.1	119	119	308	205.3
1otkA	2	241	241	332	219.1
1ou0A	2.1	190	189	840	538.5
1ou8A	1.6	102	102	300	188.5
1ouwA	1.37	139	138	306	248.5
1ow1A	1.8	162	162	74	50.2
1owlA	1.8	460	459	2081	1656.6
1oxjA	1.8	154	154	38	28.4
1oxwA	2.2	320	320	848	621.5
1oygA	1.5	415	415	90	66.3
1oywA	1.8	500	500	2087	1373.9
1oyzA	2.1	234	234	26	25
1oz2A	1.55	315	315	182	124.8
1ozjA	2.4	123	123	131	72.3
1p0kA	1.9	277	276	2500	1765.8
1p0zA	1.6	129	128	661	507
1p1jA	1.7	506	506	231	124
1p1lA	2	101	100	840	699.4
1p1xA	0.99	206	205	1461	1070.5
1p2xA	2.21	138	138	424	269.3
1p32A	2.25	174	174	62	33.1
1p3cA	1.5	201	201	535	396.8
1p4cA	1.35	351	350	2305	1532
1p4kA	1.9	262	261	1027	684.8
1p4uA	2.2	128	127	189	124.9
1p57A	1.75	106	106	158	99.3
1p5zB	1.6	197	197	901	578
1p90A	1.8	107	107	513	390.4
1p9lA	2.3	243	242	1711	1145.4
1p9oA	2.3	265	265	205	153.8
1paqA	2.3	158	158	173	143.2
1pb7A	1.35	225	224	1693	1245.4
1pbgA	2.3	442	441	3260	2307.6
1pc3A	2.16	312	311	1784	1251.5
1pc4A	1.65	107	106	396	179.3
1pcxA	2.5	688	688	471	317
1pdoA	1.7	129	128	1223	947
1pe9A	1.6	303	303	563	401.1
1pg6A	1.7	209	209	910	615.6
1pgvA	1.8	165	165	127	70.1
1piiA	2	452	452	288	194.8
1pj5A	1.61	795	795	525	309.2
1pjcA	2	358	357	2111	1282
1pkhA	1.42	163	163	762	373.8
1pkoA	1.45	116	115	634	448.9
1pl3A	1.9	182	182	142	124
1pmiA	1.7	401	400	680	499.6
1pn2A	1.95	260	260	990	651.3
1pocA	2	120	120	129	92.7
1poiA	2.5	276	276	456	287.9
1poiB	2.5	220	220	762	461.3
1ppjD	2.1	228	228	615	368.6
1pqhA	1.29	117	116	809	456.5
1ps9A	2.2	632	631	1146	783.3
1psrA	1.05	100	100	20	14.3
1pswA	2	318	317	2566	2088.8
1pt6A	1.87	177	176	1428	884.7
1pujA	2	260	259	1651	1106.3
1pv5A	1.75	252	252	192	164.3
1pvgA	1.8	313	312	2562	1245.5
1pwaA	1.3	116	115	301	165.4
1px5A	1.74	328	328	166	123.2
1pxzA	1.7	324	324	462	263.8
1pyoA	1.65	141	140	739	515
1pz7A	1.42	171	171	837	511.5
1pzsA	1.63	143	142	1075	632.8
1pzxA	2	274	273	1842	1546.9
1q0pA	1.8	168	167	1346	828.9
1q15A	2.3	390	390	1879	1482.6
1q1uA	1.7	125	124	305	160.5
1q20A	2.3	278	277	1222	926.7
1q25A	1.8	407	407	108	81.7
1q2lA	2.2	874	874	2176	1739
1q67A	2.3	145	145	28	14.5
1q6oA	1.2	194	193	1488	1044
1q74A	1.7	271	271	496	364.7
1q7hA	2.1	149	148	457	328.8
1q8dA	1.8	100	100	83	48.3
1q8fA	1.7	306	305	1828	1394.3
1q9uA	1.8	123	123	339	276
1qamA	2.2	231	230	2300	1644.6
1qauA	1.25	112	112	14	9.2
1qazA	1.78	296	296	50	39.1
1qb7A	1.5	186	185	328	225.6
1qcsA	1.9	185	185	190	145.8
1qcxA	1.7	354	353	362	240.5
1qd1A	1.7	296	296	266	174.7
1qd6C	2.1	240	240	335	251.4
1qdlA	2.5	402	401	3197	2231.2
1qe3A	1.5	466	465	4110	3427.1
1qf8A	1.74	165	165	301	187.3
1qfoA	1.85	114	114	311	257.6
1qftA	1.25	163	163	58	54
1qfxA	2.4	390	389	634	497.6
1qgrA	2.3	804	803	1208	835.9
1qgvA	1.4	132	131	161	63.4
1qhhC	2.5	103	102	897	718.3
1qhqA	1.55	113	112	204	159
1qhtA	2.1	686	686	1052	605.4
1qhxA	2.5	174	174	100	86.4
1qjpA	1.65	136	136	263	175.1
1qkrA	1.8	176	176	34	24.7
1qksA	1.28	510	510	129	84.2
1qlwA	1.09	300	300	274	203.6
1qmeA	2.4	512	512	703	545
1qmyA	1.9	156	156	18	7
1qnaA	1.8	174	174	316	192.5
1qnrA	1.4	327	327	416	324.8
1qnxA	1.9	202	201	504	404
1qqfA	1.45	272	272	589	397.6
1qqgA	2.3	204	204	50	31.6
1qqp1	1.9	188	188	181	48.1
1qqp2	1.9	202	202	245	80
1qqp3	1.9	211	211	278	93.1
1qr0A	1.9	200	200	822	741
1qs0A	2.4	326	325	2092	1304.4
1qsaA	1.65	604	604	523	412.6
1qstA	1.7	160	160	149	80.9
1qusA	1.7	290	289	1026	726.3
1quuA	2.5	226	226	256	170.6
1qv9A	1.54	275	275	43	24.7
1qveA	1.54	111	111	318	220.9
1qw9A	1.2	487	487	721	543.6
1qwgA	1.6	241	241	180	137.1
1qwoA	1.5	399	399	781	604.2
1qwrA	1.8	308	308	1423	1092.8
1qwyA	1.3	203	203	22	21
1qyaA	2	282	281	1671	1309
1qynA	2.35	134	134	433	282.8
1r0dA	1.9	183	183	154	99.2
1r0uA	1.75	132	132	273	246.7
1r0vA	2	243	243	53	46
1r12A	1.7	244	244	73	55.6
1r17A	1.86	314	314	122	91.5
1r1hA	1.95	652	652	1475	1126.8
1r3eA	2.1	288	287	1772	1296.9
1r3sA	1.65	344	343	1937	1326.3
1r44A	2.25	186	186	586	425.5
1r45A	1.57	195	195	59	52
1r4xA	1.9	259	259	211	146.5
1r53A	2.2	274	273	1591	874.7
1r5bA	2.35	373	372	3686	1772.2
1r5lA	1.5	230	229	1894	1307.9
1r61A	2.5	202	201	1657	1276
1r6xA	1.4	376	376	608	346.3
1r71A	2.2	114	114	34	23.4
1r75A	1.86	106	106	101	74.4
1r7aA	1.77	445	444	4043	2529.9
1r89A	1.8	425	425	148	130.4
1r8eA	2.4	263	263	730	645.3
1r8gA	2.15	340	339	1243	876.9
1r8nA	1.75	177	176	235	180.3
1r9dA	1.8	777	776	777	386.7
1r9lA	1.59	276	276	1070	745.3
1r9wA	1.8	138	138	233	172.5
1ra6A	2	443	443	354	238.3
1rcqA	1.45	354	353	2191	1733.1
1rcwA	2.5	207	207	221	137.5
1rd5A	2.02	258	257	1755	1252.3
1regX	1.9	122	122	40	22.6
1reqB	2	557	557	717	375.9
1rfeA	2	135	134	755	493.3
1rfsA	1.83	127	126	126	58.1
1rg8A	1.1	131	131	306	159.2
1rh9A	1.5	367	366	391	310.8
1rhfA	1.96	176	176	64	38.5
1rhsA	1.36	269	268	1960	1498.8
1ri5A	2.1	252	252	263	177.8
1rifA	2	256	256	242	198.3
1rjdA	1.8	292	292	332	262
1rkuA	1.47	201	201	104	66.9
1rl0A	1.4	235	235	115	84.6
1rliA	1.8	151	150	1381	1152.3
1rlwA	2.4	119	119	112	60.3
1rlzA	2.15	316	316	527	292
1rm6A	1.6	727	727	2644	1865.7
1rm6B	1.6	278	277	2512	1797.1
1rmdA	2.1	117	116	179	29.4
1rmgA	2	335	335	861	586.8
1ro5A	2.3	186	185	358	291.9
1rocA	1.5	154	154	148	86.1
1rqpA	1.8	260	259	500	426.9
1rt8A	2	465	465	184	95.7
1rtqA	0.95	274	273	1628	1187.6
1rtwA	2.35	205	205	846	698.6
1ru4A	1.6	380	380	361	309.3
1rutX	1.3	127	126	999	599.5
1rv9A	1.53	234	233	1521	1182.9
1rwhA	1.25	733	733	310	249.8
1rwrA	1.72	266	266	487	360.3
1rwzA	1.8	240	240	431	300.2
1rxdA	1.9	132	132	562	377.5
1rxqA	1.7	153	153	368	330
1rylA	1.6	156	156	133	107.6
1ryoA	1.2	319	319	470	322.9
1rz4A	2.1	205	205	135	96.2
1rzhH	1.8	237	237	52	46.3
1rzhL	1.8	257	257	156	63.9
1rzhM	1.8	291	291	223	86.9
1s0pA	1.4	173	173	226	172.6
1s1dA	1.6	315	315	119	83.6
1s2dA	2.1	151	151	153	115.3
1s2wA	1.69	255	254	1710	1056.7
1s35A	2.4	209	209	349	251.7
1s3iA	2.3	290	289	2495	1906
1s4cA	2.2	145	145	574	445.8
1s4kA	1.9	118	118	13	9
1s4nA	2.01	317	316	432	325.7
1s55A	1.9	148	147	253	145.3
1s5aA	1.7	130	130	108	104.8
1s5dA	1.75	174	174	32	26
1s5jA	2.4	660	659	927	535.9
1s68A	1.9	222	222	48	40
1s6yA	2.31	406	406	717	492.3
1s7iA	1.8	116	115	1132	851.4
1s99A	1.65	183	183	45	34.3
1s9rA	1.6	389	389	442	274.6
1s9uA	1.38	184	184	609	460.7
1sauA	1.12	108	108	440	282.9
1sazA	2.5	341	340	1950	1428.5
1sbpA	1.7	307	307	619	372.9
1sbxA	1.65	104	104	24	17.3
1scfA	2.2	119	119	22	8.6
1sdiA	1.65	204	204	236	170
1se8A	1.8	212	212	25	17.8
1sedA	2.1	112	112	20	16
1sefA	2.05	247	247	216	149.7
1sekA	2.1	370	369	2219	1692.3
1senA	1.2	131	131	81	47.6
1sflA	1.9	227	226	712	575
1sfpA	1.9	110	110	17	15
1sfxA	1.55	106	106	20	14.8
1sg1X	2.4	158	157	382	279.8
1sg6A	1.7	333	332	1986	1471.2
1sgjA	1.84	225	224	1590	1127.5
1sglA	2.2	196	196	824	570.1
1sgvA	1.9	254	253	1818	1343.5
1sh8A	1.5	138	138	241	172.3
1shuX	1.5	181	181	68	40.1
1sk7A	1.6	183	182	251	208.1
1sluA	1.8	130	130	136	87.6
1smoA	1.47	113	113	26	23
1snnA	1.55	195	194	1713	1002
1snzA	2.2	325	324	2464	1903.9
1so2A	2.4	311	310	629	462.9
1so7A	1.49	325	325	1429	955.5
1sp3A	2.2	418	418	117	91.5
1sqgA	1.65	423	422	2122	1609
1sqhA	2	263	263	218	162.5
1sqjA	2.2	683	683	271	224.9
1sqsA	1.5	217	217	147	137.3
1squA	2.4	150	150	302	250.4
1sqwA	1.9	176	176	167	95.9
1sr4A	2	147	147	23	18.3
1sr8A	1.9	240	240	566	442.5
1sraA	2	150	150	55	22.3
1stzA	2.2	321	320	1043	774.1
1su8A	1.1	611	611	285	191.7
1sumB	2	213	212	2086	1681
1suuA	1.75	292	291	1855	1221
1suwA	2.45	247	246	2172	1532.3
1svbA	1.9	386	386	67	46.8
1svsA	1.5	316	315	891	568.7
1svvA	2.1	332	332	1452	1084.5
1sw5A	1.8	267	267	1028	755.8
1sx5A	1.5	236	236	26	25
1sz2A	2.2	313	312	663	546.1
1sz7A	1.55	159	159	162	102.2
1sz9A	2.1	134	134	148	107.5
1szwA	2	325	325	792	618.3
1t08A	2.1	481	481	1635	970.3
1t0bA	1.7	238	238	141	102.8
1t0fA	1.85	253	253	135	118.7
1t0tV	1.75	218	218	293	198.5
1t1gA	1.18	351	350	796	677.1
1t1uA	1.55	583	583	800	561.3
1t2dA	1.1	306	305	2660	1679.8
1t2wA	1.8	145	145	21	11.7
1t3gA	2.3	142	142	693	383.7
1t3qB	1.8	741	740	2638	1859.7
1t3qC	1.8	277	276	2656	1920.3
1t3yA	1.15	128	128	263	185.6
1t61A	1.5	223	223	140	80.8
1t6aA	2.05	122	122	29	23.4
1t6cA	1.53	299	298	2088	1513.5
1t6sA	1.95	155	154	1365	997.8
1t6uA	1.3	116	116	79	34.2
1t71A	2.1	257	256	530	399.3
1t77A	2.4	398	398	493	346.7
1t7vA	1.95	272	271	1578	680.3
1t82A	1.7	140	140	178	124.5
1t8hA	1.8	241	240	1514	1202.1
1t92A	1.6	106	105	538	423.5
1t9hA	1.6	265	264	1700	1270.1
1t9iA	1.6	150	150	23	23
1tbfA	1.3	303	303	862	637.9
1tc1A	1.41	164	163	1410	952.8
1tc5A	1.93	156	156	38	28.9
1te5A	2	249	249	673	412.8
1tfzA	1.8	332	331	857	465.2
1th8A	2.4	129	128	938	788.9
1ti6A	2	762	761	2662	1500.7
1ti6B	2	266	266	33	27.3
1tibA	1.84	260	259	571	435.3
1tjlA	2	124	123	1041	655.8
1tjoA	1.6	153	152	1373	924.3
1tjxA	1.04	143	142	790	477
1tkeA	1.46	223	222	2083	1295.6
1tkjA	1.15	252	251	1812	1334.4
1tmxA	1.75	283	282	600	375.1
1to6A	2.5	369	368	1139	886.7
1toaA	1.8	270	269	2623	2111.3
1tp6A	1.5	124	124	131	97.2
1tt8A	1	155	155	373	277.3
1tu1A	1.95	137	137	128	91.7
1tu9A	1.2	127	127	39	32.3
1tuaA	1.5	177	177	257	169.2
1tueA	2.1	198	198	240	151.1
1tuhA	1.85	124	124	344	291.8
1tuwA	1.9	105	105	93	62.3
1tv8A	2.2	308	307	2937	2120.6
1tvfA	2	304	303	531	400.8
1tvgA	1.6	133	133	44	30.8
1twdA	1.7	227	227	734	558
1twfA	2.3	1379	1379	570	366.4
1twfB	2.3	1040	1040	747	414.1
1twfC	2.3	259	259	547	377.6
1twfH	2.3	130	130	173	114.1
1twfK	2.3	111	110	275	172.7
1twuA	2	124	124	130	96.8
1txdA	2.13	326	325	1880	1173.7
1txgA	1.7	318	317	2091	1459.9
1txkA	2.5	480	480	407	302.7
1txlA	1.7	185	185	132	95
1ty0A	1.75	191	191	24	19
1tz0A	1.84	105	105	29	23
1tzjA	1.99	324	323	841	585
1tzpA	1.4	237	237	221	145
1u02A	1.92	222	221	1165	808.2
1u0jA	2.1	247	247	52	36.9
1u0kA	1.5	276	275	1692	1322.1
1u14A	1.68	167	167	305	233.1
1u2cA	2.3	223	223	41	32.4
1u2zA	2.2	330	330	93	68.6
1u3dA	2.45	469	468	2074	1669.6
1u4gA	1.4	261	260	483	314.1
1u53A	1.56	180	180	885	640.5
1u5dA	1.7	107	107	28	12
1u5hA	1.65	217	216	1561	1098.6
1u5kA	2	233	232	1344	1077.1
1u5pA	2	211	211	412	300.8
1u5uA	2	287	287	651	315.4
1u5xA	1.8	129	129	39	20.9
1u60A	1.61	302	302	697	493.8
1u61A	2.15	124	123	495	377.2
1u69A	1.6	157	156	559	381.7
1u6tA	1.9	104	104	63	36.1
1u7bA	1.88	251	251	433	300.1
1u7gA	1.4	380	379	2657	1706.3
1u7kA	1.85	128	128	52	35.8
1u7lA	1.75	358	358	211	158
1u7nA	2.26	315	315	1220	848.8
1u7pA	1.9	160	159	211	160.5
1u7zA	2.3	211	210	2030	1560.1
1u8bA	2.1	131	130	714	505.1
1u8sA	2.45	165	165	381	283.3
1u8vA	1.6	475	475	353	244.4
1u94A	1.9	303	302	1183	501.7
1ua4A	1.9	429	429	126	92.6
1uaiA	1.2	216	216	178	133
1uanA	2	209	208	1701	1211
1uarA	1.7	264	263	2168	1637.8
1uasA	1.5	360	359	974	737.7
1ucdA	1.3	184	184	782	555
1uctA	2.1	188	187	701	456.5
1ud9A	1.68	241	241	440	303
1uddA	2.15	212	212	846	696
1udxA	2.07	327	326	1657	983.1
1uebA	1.65	185	184	1438	770.9
1ufyA	0.96	117	117	291	223.6
1ug3A	2.24	321	321	114	70.9
1uhvA	2.1	476	476	219	185.1
1ui0A	1.5	180	179	1587	1200.4
1uirA	2	278	277	1124	748.1
1ujcA	1.9	154	153	1206	1008.4
1ujnA	1.8	328	327	2032	1513.3
1ujpA	1.34	237	236	1744	1241.7
1ukcA	2.1	498	497	3907	3259.7
1ukkA	1.6	131	130	1245	859.1
1umdA	1.9	321	320	2343	1486.7
1umpA	2.13	616	615	639	432.5
1umzA	1.8	259	258	500	272.5
1un8A	2.5	534	534	463	343.1
1unqA	0.98	116	116	81	43.6
1uocA	2.3	247	246	294	217.6
1up7A	2.4	410	409	711	496.2
1upkA	1.85	313	313	195	134.7
1uqtA	2	447	447	1172	791.7
1ur4A	2.2	347	347	222	178.9
1us5A	1.5	291	291	1227	950.9
1usrA	2	443	443	57	39.1
1usuB	2.15	132	132	234	177.3
1ut7A	1.9	138	137	839	409.8
1uteA	1.55	276	275	2385	1740.3
1utyA	2.4	153	153	21	14.4
1uunA	2.5	172	172	91	72.4
1uuqA	1.5	376	376	244	197.8
1uuzA	1.8	124	124	44	27.2
1uw4B	1.95	230	230	158	113.1
1uwcA	1.08	243	243	554	449.6
1uwkA	1.19	547	547	540	179.4
1uwvA	1.95	415	414	2876	2141.5
1ux5A	2.5	382	382	899	625.9
1ux6A	1.9	333	333	141	86.9
1uxoA	1.8	177	176	609	483.8
1uxyA	1.8	316	315	1936	1475.8
1uxzA	1.4	123	123	483	393.5
1uz5A	2.05	386	385	2566	2063.9
1v2bA	1.6	148	148	43	19
1v2zA	1.8	105	105	62	47.2
1v33A	1.8	314	314	302	221.3
1v47A	2.49	345	344	598	327.7
1v4aA	2	402	402	1579	1051.8
1v58A	1.7	205	204	680	521.8
1v5dA	1.5	326	326	334	261.8
1v5vA	1.5	361	360	2985	2060.6
1v6tA	1.7	243	243	979	710.5
1v6zA	2	224	223	1963	1585
1v70A	1.3	105	105	96	75.6
1v72A	2.05	328	328	1478	1094.1
1v74A	2	103	103	13	12
1v77A	1.8	187	187	53	42.4
1v7wA	1.6	768	768	506	392.9
1v7zA	1.6	242	242	949	746.8
1v84A	1.82	229	229	239	150.2
1v8dA	2.16	173	172	229	172.3
1v8hA	1.2	100	100	311	240.1
1v9mA	1.85	308	308	380	332.8
1v9nA	2.1	327	326	883	698.8
1v9sA	2.1	199	198	1590	931
1va6A	2.1	501	501	444	321.3
1vajA	1.82	181	181	561	477.5
1vavA	2	218	218	194	147.1
1vb3A	2.2	401	400	2612	1226.7
1vb5A	2.2	269	268	1668	1125.3
1vbiA	1.8	337	336	928	729.4
1vbkA	1.9	296	296	689	510.6
1vcaA	1.8	199	199	62	41.3
1vchA	1.94	169	169	140	109.3
1vctA	1.85	187	187	109	76.8
1vcvA	2	207	206	1446	1030.1
1ve4A	1.2	195	194	1387	806.2
1vemA	1.85	402	402	137	75.2
1vf8A	1.31	357	356	2224	1687.1
1vffA	2.5	405	404	3272	2273.7
1vg0A	2.2	438	438	401	255.6
1vgjA	1.94	182	181	995	853.5
1vh4A	1.75	385	385	1673	944.4
1vh6A	2.5	102	101	729	562
1vhqA	1.65	216	216	288	185.6
1vhyA	1.9	237	236	1971	1574
1vi6A	1.95	175	174	1607	782.8
1vj2A	1.65	114	113	124	102.6
1vjlA	1.9	134	134	495	372.1
1vjuA	1.4	286	286	846	442.5
1vjvA	1.74	307	306	1914	1340.3
1vjxA	2.3	143	143	172	155.3
1vk3A	2.15	560	560	1479	685
1vk6A	2.2	244	243	762	567.1
1vkdA	2.1	301	301	454	315.4
1vkeA	1.56	106	105	535	396.8
1vkfA	1.65	167	167	271	233.2
1vkkA	1.35	133	133	140	101
1vkmA	1.9	281	281	464	343.6
1vkyA	2	281	280	1549	1047.4
1vl2A	1.65	383	383	1285	578.5
1vl4A	1.95	425	424	2154	1427.7
1vl7A	1.5	133	133	390	288.4
1vlaA	1.8	130	129	471	328.6
1vlgA	2	160	159	1275	903.2
1vliA	2.38	335	334	903	741.3
1vlpA	1.75	370	369	1321	673.8
1vlsA	1.85	137	137	54	44
1vmoA	2.2	161	161	71	51.1
1vp8A	1.3	182	182	91	81.7
1vpbA	1.75	427	426	2170	1429.9
1vpkA	2	363	363	1672	1238
1vpmA	1.66	148	147	1375	854.5
1vpqA	2.2	243	243	1148	865.4
1vpvA	2.45	276	275	1828	1545.1
1vq2A	2.2	142	141	828	481.7
1vqoA	2.2	197	196	1370	537.6
1vqoB	2.2	330	330	281	172
1vqoC	2.2	199	198	1437	899.5
1vqoD	2.2	140	139	278	179.4
1vqoH	2.2	155	155	243	137.5
1vqoL	2.2	134	134	333	206
1vqoM	2.2	188	188	251	129
1vqoN	2.2	179	179	326	184.8
1vqoO	2.2	115	115	113	90.7
1vqoP	2.2	142	142	278	172.3
1vqoR	2.2	148	148	364	216
1vqoT	2.2	114	114	329	199.8
1vqoW	2.2	153	153	480	306.6
1vqoY	2.2	122	121	351	201
1vqqA	1.8	533	533	1810	1357
1vqrA	2.25	262	262	1275	1116.4
1vqsA	1.5	100	100	195	142
1vqtA	2	182	181	1119	789
1vqzA	1.99	329	328	680	539.6
1vr3A	2.06	176	176	311	191.4
1vr4A	2.09	104	103	731	515.4
1vr6A	1.92	332	331	740	479.5
1vr7A	1.2	114	114	502	361.3
1vraA	2	181	180	1313	956.5
1vraB	2	213	212	1264	858.5
1vrmA	1.58	294	293	1778	1512.4
1vs0A	2.4	293	292	2184	1492.3
1vsrA	1.8	117	117	520	437.5
1vyiA	1.5	111	111	18	5.1
1vykA	1.49	128	128	29	16.4
1vziA	1.15	124	123	321	279.9
1vzyA	1.97	286	286	1099	758.5
1w07A	2	647	647	701	484.6
1w0nA	0.8	117	117	19	12.2
1w1hA	1.45	125	125	45	32.2
1w27A	1.7	686	686	197	106.3
1w2fA	1.8	235	235	372	273.5
1w2tA	1.87	423	422	1532	1192.5
1w2wA	1.75	183	182	1038	769.1
1w2wB	1.75	155	154	1325	776.4
1w2yA	1.65	206	206	76	59
1w4sA	1.55	139	139	134	85.6
1w4tA	1.95	257	256	673	546.3
1w5qA	1.4	315	315	1464	888.8
1w5rA	1.45	254	254	676	549
1w5tA	2.4	363	363	870	655.5
1w61A	2.1	333	332	605	409.6
1w66A	1.08	202	201	1373	976
1w6kA	2.1	649	649	601	389
1w6sA	1.2	533	533	804	521.5
1w79A	1.8	442	441	879	739.1
1w7cA	1.23	656	656	350	231
1w7oA	1.81	108	108	62	49.5
1w8sA	1.85	243	242	578	355.2
1w94A	2	153	153	40	38
1w96A	1.8	449	448	3556	1834.8
1w98B	2.15	218	217	1126	717.9
1w99A	1.75	521	521	177	150.5
1w9sA	1.59	132	131	458	367.3
1wa3A	1.9	197	196	1547	1173.4
1wa5C	2	910	910	742	579
1wb4A	1.4	229	228	1912	1436.8
1wb9A	2.1	779	779	2276	1605.6
1wbaA	1.8	162	162	245	183.2
1wbhA	1.55	202	201	1546	1172.5
1wc2A	1.2	152	152	17	12
1wcwA	1.3	242	241	2044	1618.4
1wd3A	1.75	480	480	49	26.2
1wd5A	2	205	204	585	500.1
1wddA	1.35	423	423	473	244.3
1wddS	1.35	107	107	345	159.6
1wdeA	2	250	250	316	203
1werA	1.6	293	293	556	384.2
1whiA	1.5	123	122	1045	404.5
1whsA	2	250	249	1694	1182.2
1wkoA	1.8	163	162	769	529.2
1wkvA	2	298	297	2590	1184.9
1wleA	1.65	423	422	2044	1280.9
1wlfA	2.05	161	161	142	105
1wlgA	1.8	293	293	869	701.9
1wljA	1.9	157	156	946	673.1
1wlsA	2.16	318	317	1649	1208.8
1wmdA	1.3	412	411	574	453.7
1wn2A	1.2	116	116	398	270.8
1wnaA	1.58	127	127	13	10.8
1wohA	1.75	273	272	2316	1582.1
1wolA	1.62	119	119	396	362.7
1wouA	1.8	116	116	124	89.6
1wpbA	2	164	164	93	55.7
1wpnA	1.3	185	185	563	379.5
1wpoA	2	203	203	49	41
1wpuA	1.48	147	147	17	13
1wraA	2	254	253	1083	921.1
1wruA	2.1	317	317	142	121.1
1ws8A	1.6	101	100	745	564.1
1wsuA	2.3	121	121	350	305.6
1wtjA	1.55	328	328	930	740.1
1wu3I	2.15	160	160	276	174.6
1wu4A	1.35	338	338	314	239.2
1wu7A	2.4	413	412	2854	1944.9
1wubA	1.65	172	171	1561	1221
1wuiL	1.04	519	519	825	490.6
1wuiS	1.04	262	262	610	348.1
1wurA	1.82	183	182	1439	804.2
1wuuA	2.5	372	371	1547	1120.8
1wv3A	1.75	174	174	47	38
1wvfA	1.3	459	458	4212	2911.3
1wvhA	1.5	131	131	87	51.4
1wvqA	1.45	160	160	156	113.2
1wwcA	1.9	102	102	62	46.5
1wwiA	1.58	148	148	39	28.7
1wwlA	2.5	243	243	166	123
1wwpA	2.11	114	114	279	257.3
1wx1A	1.97	328	327	1035	799.8
1wy5A	2.42	300	299	1894	1606.2
1wy7A	2.2	193	192	237	194.7
1wy9A	2.1	111	111	55	30.8
1wyuA	2.1	428	428	1820	1162.8
1wyuB	2.1	422	422	1633	931
1wywA	2.1	180	180	219	148.9
1wyzA	2.5	198	197	1968	1410.6
1wzdA	1.35	205	205	385	269.4
1wzuA	2	270	270	1150	734
1wzzA	1.65	309	309	405	317.2
1x0vA	2.3	323	322	2083	1431.7
1x19A	2.27	316	315	2351	1972.2
1x1iA	1.8	732	732	308	253.1
1x1nA	1.8	490	490	1190	904.7
1x1oA	1.9	271	270	1738	1216.3
1x38A	1.7	561	560	3617	2678.8
1x3lA	2.1	412	412	607	482
1x6mA	2.35	189	189	103	73.6
1x6oA	1.6	134	134	233	110.4
1x7dA	1.6	312	312	1479	1141.8
1x82A	1.5	172	172	143	115.4
1x8dA	1.8	105	104	505	391.9
1x91A	1.5	144	144	696	576.3
1x9dA	1.41	446	445	943	727
1x9iA	1.16	293	293	153	132.1
1x9mA	2.1	539	539	1212	795.3
1x9zA	2.1	181	181	160	112.3
1xahA	2.2	316	315	2008	1517
1xauA	1.8	104	104	16	15
1xawA	1.45	103	103	161	85
1xb2B	2.2	244	243	1390	824.8
1xbiA	1.45	107	107	330	171.4
1xcrA	1.7	309	309	81	56.5
1xd3A	1.45	227	227	599	453.5
1xdnA	1.2	238	238	44	36
1xdpA	2.5	667	667	1188	808.5
1xdyA	2.2	252	252	412	254.4
1xdzA	1.6	231	230	1369	1063.9
1xe0A	1.7	107	107	138	96
1xe7A	1.75	153	153	217	177.8
1xedA	1.9	101	100	210	165.3
1xf1A	1.9	821	821	153	122.7
1xfcA	1.9	359	358	2188	1731.9
1xfjA	1.75	236	235	1577	1245.7
1xfkA	1.8	274	273	2218	1515.9
1xg0C	0.97	159	159	567	214.8
1xg2B	1.9	149	148	712	579.3
1xg4A	1.6	276	275	1659	987.4
1xg7A	1.88	231	231	60	52.8
1xgkA	1.4	299	298	2740	2238.5
1xhnA	1.95	169	169	117	72.5
1xioA	2	206	206	352	266.5
1xipA	2.5	358	358	148	114.6
1xiyA	1.8	159	158	904	561.1
1xjcA	2.1	141	140	739	570.5
1xjuA	1.07	139	138	735	553.9
1xjvA	1.73	266	266	127	91.6
1xk5A	2.4	196	196	105	81.5
1xkiA	1.8	127	127	448	316.7
1xknA	1.6	330	329	792	620.9
1xkpA	1.7	229	229	23	18
1xkpB	1.7	121	121	14	9.3
1xkrA	1.75	197	197	565	462.1
1xksA	2.35	372	372	51	29
1xkzA	1.75	229	229	284	235.7
1xl7A	2	579	578	805	562.3
1xm7A	2.4	175	174	427	364.2
1xmxA	2.1	372	372	77	58.6
1xnfA	1.98	255	255	97	59.8
1xngA	1.7	248	247	2147	1363.6
1xo1A	2.5	218	217	2016	1335.7
1xodA	1.15	105	105	84	62.7
1xqaA	1.8	111	111	61	35.9
1xqoA	1.03	222	222	60	50
1xqrA	2.1	248	248	136	112.3
1xr4A	2.37	502	502	203	131.3
1xruA	1.94	276	276	267	175.6
1xs0A	1.58	127	127	20	14.3
1xs1A	1.8	184	183	775	384.8
1xsvA	1.7	103	103	393	309.2
1xszA	1.41	278	278	51	46
1xtaA	1.58	181	180	484	344.8
1xteA	1.6	108	108	45	29.6
1xtmA	1.6	140	139	1288	826.8
1xtpA	1.94	208	207	239	174.8
1xttA	1.8	205	204	1578	933.7
1xtzA	2.1	222	221	1296	838.1
1xubA	1.3	272	271	1703	1330.8
1xuvA	2.1	148	147	1336	1083.3
1xv2A	2	231	231	318	256.2
1xvsA	2.01	120	119	613	437.9
1xw3A	1.65	106	106	128	72.2
1xwvA	1.83	124	124	264	211.4
1xx7A	2.26	164	163	594	453
1xzzA	1.8	215	215	75	56.4
1y07A	1.55	112	111	292	240.2
1y0gA	2.2	166	165	1620	1302.8
1y12A	1.95	158	158	565	335.4
1y14A	2.3	117	117	105	49.5
1y14B	2.3	155	154	406	287.8
1y1xA	1.95	168	167	1163	738.1
1y2kA	1.36	313	312	857	631.6
1y2mA	1.6	615	615	195	102.2
1y3tA	2.4	326	326	40	34
1y42X	1.95	315	314	2180	1195
1y43B	1.4	167	167	161	139.2
1y4wA	1.55	480	479	1500	1122.9
1y55X	1	119	119	38	30
1y60A	1.9	161	161	173	83.4
1y6zA	1.88	240	239	1490	790.2
1y71A	1.95	107	107	54	48.3
1y791	2	660	660	2397	1589.3
1y7pA	1.9	207	207	42	33.3
1y7rA	1.7	124	123	1138	886
1y7tA	1.65	305	304	2684	1682.5
1y8qA	2.25	301	300	880	619
1y8qB	2.25	465	465	445	276.9
1y93A	1.03	157	157	714	452.8
1y9iA	1.8	158	157	181	133.7
1y9kA	2.39	150	149	296	255.9
1y9wA	1.9	138	137	468	354.3
1yb0A	1.86	154	154	285	213.1
1ybeA	2.5	366	365	1315	690.8
1ycdA	1.7	212	212	588	483.9
1yd9A	1.6	172	171	1513	1215.6
1ydyA	1.7	311	311	1352	864.5
1ye8A	1.4	165	165	194	157.8
1yf2A	2.4	404	403	2809	2794
1yf3A	2.29	251	250	1330	1116.7
1yg2A	2.2	163	162	1179	913.9
1ygaA	2	312	311	2529	1965.1
1ygtA	1.7	101	101	371	274.5
1yhfA	2	106	106	330	252.4
1yhtA	2	317	317	1492	1057.6
1yi9A	1.7	258	258	345	267.2
1yj7A	1.8	148	147	947	700.1
1yk3A	2.2	169	168	548	394
1ykdA	1.9	332	332	1273	1034.1
1ykwA	2	386	385	470	264.5
1yleA	1.7	325	325	273	170.2
1yllA	1.64	183	183	273	196.2
1ylmA	1.83	133	133	330	293.9
1yloA	2.15	334	333	2302	1382.4
1ym5A	2.05	284	283	1668	1307.1
1ymtA	1.2	199	198	997	551.2
1yn9A	1.5	166	166	232	162.5
1ynbA	1.76	160	160	359	276.1
1ynfA	1.9	428	428	170	90.2
1yocA	1.7	142	141	162	126.4
1yoeA	1.78	299	298	1848	1404.9
1yoxA	2.3	183	183	666	483.5
1yp2A	2.11	380	379	2807	1749.6
1ypfA	1.8	284	283	1023	475.9
1yq2A	1.9	949	949	852	675.1
1yqeA	1.83	269	269	141	112.4
1yqfA	2.3	181	180	224	176.7
1yqgA	1.9	260	259	2386	1879.9
1yrkA	1.7	123	123	40	24.2
1ys1X	1.1	285	284	358	261
1yt3A	1.6	367	367	813	558.1
1yt8A	1.9	522	522	167	110.2
1ytlA	1.8	152	152	44	36.3
1yvrA	1.95	504	504	244	187
1yw4A	2	308	308	155	100.8
1ywfA	1.71	228	228	936	795.9
1yx1A	1.8	242	242	152	107.8
1yz1A	2	144	144	291	191.7
1yz7A	2.26	171	171	122	95
1yzhA	2.02	191	190	1376	956.6
1yzyA	2.1	410	410	830	635.1
1z0xA	2.4	199	198	1519	1266
1z1yA	2	157	157	24	20
1z2iA	2.2	338	338	928	731.6
1z2nX	1.2	253	253	119	84.9
1z3xA	1.5	228	228	86	70.1
1z4vA	2.3	440	440	54	37.1
1z5hA	2.3	774	774	1672	1247.5
1z67A	1.45	115	115	133	110.5
1z6mA	1.3	172	172	27	23
1z6nA	1.5	135	135	154	139
1z6oA	1.91	165	165	818	545.9
1z6oM	1.91	163	162	1238	848
1z70X	1.15	268	267	2541	1906.6
1z72A	1.45	206	206	850	689
1z82A	2	311	310	2067	1426
1z85A	2.12	207	206	1953	1559.7
1z9lA	1.7	119	119	328	196.6
1za0A	2	237	237	306	145.1
1zarA	1.75	254	254	309	207.9
1zatA	2.4	248	248	317	277.6
1zavA	1.9	171	170	1440	971.5
1zb1A	1.95	351	351	364	261.6
1zbpA	2.4	259	259	129	112.7
1zbsA	2.3	275	275	1026	833.5
1zc3B	2	103	103	27	19.2
1zc6A	2.2	280	280	1016	829.9
1zceA	1.3	137	136	699	473.4
1zchA	1.85	246	245	596	448.3
1zcjA	1.9	427	426	1858	1141.8
1zczA	1.88	452	451	1372	759.3
1zd0A	1.7	127	127	15	15
1zd1A	2.24	244	243	1187	893.6
1ze3H	1.84	122	122	25	15.2
1zfjA	1.9	470	469	1502	692.6
1zhvA	1.5	123	123	160	131.2
1zhxA	1.5	380	380	179	126.6
1zjcA	1.8	406	406	730	529
1zkdA	2.1	347	347	831	656.1
1zklA	1.67	306	305	867	647.8
1zl0A	1.1	274	274	1072	873.6
1zm8A	1.9	206	206	872	662.3
1zmaA	1.25	114	114	88	74.5
1zn6A	1.8	198	197	1292	1010.6
1znpA	2.5	134	133	562	436.9
1zq9A	1.9	247	246	2236	1542.1
1zroA	2.25	575	575	135	122.3
1zs9A	1.7	229	229	343	257.8
1zsoA	2.17	155	155	222	170.1
1zsqA	1.82	496	496	503	352.4
1zthA	1.89	218	218	789	477.1
1zuoA	1.8	158	158	133	105.3
1zvpA	2.2	128	128	190	155.6
1zwwA	2.3	195	195	177	114.6
1zx5A	2.3	286	286	1404	1064.1
1zxqA	2.2	191	191	126	89.2
1zxxA	1.85	314	313	2310	1415.9
1zy7A	1.7	360	360	305	229
1zy9A	2.34	486	486	56	48
1zymA	2.5	246	245	1732	1260.5
1zynA	2.3	194	194	592	434.9
1zz1A	1.57	314	313	1990	1378
1zzgA	1.95	361	361	1693	936
2a0bA	1.57	114	114	115	67.9
2a14A	1.7	256	256	132	88.2
2a15A	1.68	119	119	222	166.6
2a1hA	1.8	334	333	2137	1286.7
2a1iA	1.9	128	128	170	107
2a1kA	2	212	212	40	29.7
2a1vA	2.15	117	116	690	518.5
2a1xA	2.5	217	216	1213	944.6
2a2cA	1.65	382	382	1163	860.8
2a2fX	2.5	296	296	161	117.3
2a2kA	1.52	157	157	258	186
2a2lA	2.2	135	134	1012	784.7
2a2mA	1.88	203	203	848	700.3
2a3nA	1.23	295	294	2512	1629.4
2a40B	1.8	260	260	305	227.1
2a4aA	1.84	221	220	1466	1057.1
2a5hA	2.1	351	351	747	515.6
2a65A	1.65	453	452	2420	1663.5
2a6hC	2.4	1037	1037	1275	549.9
2a6hD	2.4	1125	1125	831	312.8
2a6zA	1	202	202	310	221.4
2a8eA	2.5	202	202	112	93.4
2a8jA	1.9	268	267	798	519
2a90A	2.15	154	154	57	39.9
2a9dA	1.7	356	355	921	607.7
2a9gA	2.3	393	393	446	279.6
2a9iA	1.7	105	105	30	24.7
2a9uA	2.1	130	130	30	16.5
2aalA	1.65	126	125	364	293.4
2aamA	2.2	252	252	289	237.2
2ab5A	2.2	233	233	334	291.4
2abwA	1.62	194	193	790	585.6
2acfA	1.4	151	150	1380	1078.8
2ae0X	2	295	294	411	286.5
2aebA	1.29	275	274	2330	1592.7
2aeeA	1.95	194	193	1871	1112.6
2aegA	2.3	201	201	974	730.9
2ag4A	1.8	163	163	57	48.9
2ahfA	1.52	363	363	458	378.2
2ahmE	2.4	153	153	25	17.3
2ahuA	1.9	496	496	519	361.3
2aioA	1.7	227	226	2100	1421.6
2aj6A	1.63	118	118	15	14
2aj7A	1.67	139	139	343	305
2akaB	1.9	292	292	927	548.2
2akoA	2.2	239	238	1454	944.5
2akzA	1.36	416	416	1878	940
2al6A	2.35	321	321	88	59.9
2amlA	1.5	339	338	2453	1616
2anrA	1.94	152	151	769	479
2anuA	2.4	187	187	636	521.1
2anxA	1.04	143	142	765	570.5
2ao9A	1.9	115	115	15	14
2aotA	1.9	288	288	70	54.2
2apjA	1.6	213	213	700	584.3
2aplA	2.01	143	143	86	45.7
2aq4A	2.32	342	341	3170	2333
2aq5A	1.75	384	384	675	444.7
2aq6A	1.7	134	133	867	568.4
2ar5A	1.8	114	114	66	38.2
2arcA	1.5	160	160	67	40.7
2arrA	1.55	356	355	2212	1681.5
2arzA	2	231	230	270	180.8
2as0A	1.8	391	390	921	689.6
2asbA	1.5	211	211	1015	559.7
2asfA	1.6	121	121	114	81.1
2astB	2.3	289	289	1309	941.3
2atrA	2.01	124	123	1054	818.6
2atzA	2	176	176	28	20.3
2auwA	1.85	141	141	41	30.9
2avdA	1.7	211	210	1656	1252.5
2avtA	2	366	366	1684	1245.2
2avwA	2	274	274	29	28
2axoA	1.8	206	206	247	204.8
2axqA	1.7	403	402	855	467.3
2axwA	1.05	119	119	14	14
2az4A	2	383	383	1865	1201.7
2azpA	2.13	313	313	603	410.4
2azwA	1.9	141	141	138	96.2
2b0aA	1.45	182	181	1589	1187.2
2b0oE	2.06	250	249	371	237.1
2b0tA	1.75	735	735	463	243.6
2b1eA	2	495	495	377	271
2b1xA	2	410	409	736	436.2
2b25A	2.5	243	242	592	395.3
2b2hA	1.54	391	390	2646	1703.9
2b3rA	2.3	122	121	1168	710.5
2b3yA	1.85	873	873	1382	552.9
2b4hA	1.6	227	227	34	7.4
2b4wA	1.98	281	281	42	32
2b5dX	2.2	488	488	417	276.9
2b5eA	2.4	440	439	577	431.4
2b5iB	2.3	196	196	24	18.4
2b5iC	2.3	182	182	574	386.2
2b5iD	2.3	122	122	21	19
2b6cA	2.1	212	211	508	430.7
2b78A	2	375	374	949	712.5
2b7nA	2.3	268	267	1731	1200.7
2b7uA	1.6	229	229	130	95.8
2b82A	1.25	210	210	55	33.7
2b8mA	1.7	104	104	12	12
2b99A	2.22	144	144	67	37
2b9lA	2	323	323	534	454.6
2bb6A	2	396	396	92	66
2bbaA	1.65	171	171	154	76.5
2bbhA	1.85	210	209	1131	875.8
2bceA	1.6	515	514	3701	3085.6
2bcoA	2.33	318	318	153	100.9
2bcqA	1.65	312	311	685	539.2
2bdqA	2.3	201	200	721	562.9
2bdrA	1.6	157	157	328	247.7
2bdvA	2.2	207	206	1265	974.5
2be3A	2.4	194	194	617	467.9
2bf6A	0.97	414	414	198	137
2bfdA	1.39	305	304	2212	1369.9
2bh1A	2.4	228	228	165	126.2
2bh9A	2.5	474	473	1423	888.4
2bhgA	1.9	190	190	28	19.6
2bhuA	1.1	534	533	2711	1782.3
2bhwA	2.5	210	210	314	182.6
2bi0A	1.9	320	320	147	89.9
2biiA	1.7	358	358	615	431.5
2bj0A	2	197	196	1480	1017.5
2bj7A	2.1	132	131	410	309.8
2bjfA	1.67	322	322	554	437.9
2bjnA	1.7	139	139	155	101.4
2bk9A	1.2	144	143	1066	571.5
2bklA	1.5	612	611	3358	2503.2
2bkmA	1.5	122	122	580	416
2bkrA	1.9	197	197	562	457.1
2bl2A	2.1	146	146	209	133.5
2bl9A	1.9	177	177	109	91.5
2blfA	1.8	344	344	912	604.6
2blnA	1.2	296	295	2523	1947.1
2bm8A	2.5	177	177	67	53.9
2bngA	2.5	125	125	130	114.7
2bo9B	1.6	214	214	44	30.5
2bogX	1.04	273	273	386	253.3
2bptA	1.99	800	800	1247	838.4
2bs2A	1.78	565	564	2129	1087.3
2bs2B	1.78	232	231	1385	657.5
2bs2C	1.78	233	233	68	50.2
2btlA	1.95	124	124	60	32
2btoA	2.5	410	409	1066	557.8
2bu3A	1.4	199	199	155	128
2bvfA	1.92	427	426	2433	2094.2
2bw3A	2	480	480	1132	942.8
2bw4A	0.9	286	285	2438	1653.9
2bwnA	2.1	382	381	3220	2153.2
2bwqA	1.41	118	117	961	573
2bwrA	1.5	344	344	1004	917.5
2bycA	1.9	109	109	65	59
2byoA	2.15	180	180	62	48.3
2bzvA	1.15	145	145	57	51
2c0gA	1.75	205	205	181	140.6
2c1cA	2.3	300	299	1535	1055.2
2c1iA	1.35	380	380	51	45.3
2c1vA	1.2	283	283	1106	916.6
2c1wA	2.2	261	261	165	111.1
2c27A	1.8	286	285	705	584.1
2c2jA	2.05	146	145	1398	946.3
2c2qA	1.7	164	164	342	241.2
2c2uA	1.1	154	153	1373	933.8
2c40A	2.2	288	287	1832	1403.1
2c41A	1.81	145	144	1401	936.3
2c46A	1.6	174	173	225	159.8
2c4nA	1.8	246	245	2038	1504.7
2c5qA	1.7	203	202	1224	877.3
2c5sA	2.5	367	366	689	506.3
2c5uA	2.21	370	370	47	40
2c61A	1.5	395	394	3659	1439.8
2c6qA	1.7	321	320	1835	758.3
2c7pA	1.7	309	308	2565	2161.3
2c8mA	1.89	227	227	1132	853.7
2c8sA	1.6	136	136	28	19
2c9wA	1.9	149	148	190	129
2ca6A	2.2	304	303	2933	2254.4
2cayA	1.9	101	101	17	14
2cb9A	1.8	206	205	1447	1207.4
2cc3A	2.2	138	138	255	175.3
2cdpA	1.59	135	135	27	25
2cf7A	1.5	146	145	1396	951.8
2cfaA	2.3	169	169	598	384.5
2cfmA	1.8	551	550	1070	751
2cfuA	1.9	620	620	322	258.8
2ch5A	1.9	300	300	1010	811.9
2ch9A	2.1	107	106	237	172.6
2chhA	1	110	110	16	14
2choA	1.85	559	559	148	124.1
2ci1A	1.08	262	262	1289	851.4
2cirA	1.6	266	265	1695	1311.9
2ciuA	1.6	111	111	72	57
2cj4A	1.63	144	144	172	139.4
2cjtA	1.44	118	118	33	17.9
2ckkA	1.45	119	119	100	68.2
2cksA	1.6	263	262	1495	1165.3
2ckwA	2.3	451	451	332	206
2clbA	2.4	140	139	828	502.7
2cm2A	1.5	255	254	1930	1377.8
2cm5A	1.28	131	130	870	539.8
2cmgA	2	256	256	1115	735.4
2cmzA	2.4	397	397	60	38.4
2cnqA	1	282	282	1122	634.7
2co3A	1.78	133	133	16	12
2csuA	2.2	427	426	1336	1020.2
2cu2A	2.2	332	331	1596	1306.7
2cveA	1.6	188	187	1313	1032.1
2cw5A	1.94	233	232	494	425
2cw8A	2.5	531	531	95	79
2cw9A	1.9	179	179	160	89.7
2cwsA	1	215	215	188	147.1
2cwzA	1.85	126	125	363	314.4
2cx1A	1.8	157	157	433	311.7
2cx7A	1.75	128	128	36	28.3
2cxaA	1.6	219	219	872	657.2
2cxcA	2	137	137	121	94.4
2cxhA	1.8	166	166	44	35.4
2cxiA	1.94	283	282	2105	1493.6
2cxnA	1.4	544	544	1275	789.3
2cxyA	1.6	109	109	51	26.1
2cy5A	1.9	130	130	77	47.6
2cyjA	1.5	118	118	50	44
2czlA	1.55	267	267	267	182.8
2czqA	1.05	179	179	611	483.5
2czvC	2	106	106	237	181.9
2d00A	2.2	106	106	21	15.3
2d0bA	2.1	303	303	187	155
2d0oA	2	605	605	69	46.3
2d0oB	2	107	107	83	66
2d0tA	2.3	367	367	290	219.9
2d1gA	1.75	409	408	410	259.8
2d1lA	1.85	242	242	44	29.2
2d1pB	2.15	118	118	296	198
2d3yA	1.55	182	181	1112	869.1
2d48A	1.65	119	119	36	22.6
2d4gA	2.3	167	166	1224	1027.9
2d4pA	1.7	130	130	16	12.6
2d4rA	2.4	143	143	40	36
2d4uA	1.95	155	154	414	295.2
2d4xA	1.9	213	213	682	552.4
2d4yA	2.1	428	428	725	592.8
2d59A	1.65	132	131	900	696.4
2d5mA	1.05	166	165	1530	1194.3
2d7uA	2.5	318	317	1483	789.9
2d7vA	1.97	145	145	336	280.5
2d81A	1.66	301	301	122	107.2
2dbnA	1.7	388	388	186	129.5
2dc1A	1.9	237	236	270	206.4
2dc4A	1.65	163	163	342	287.5
2ddfA	1.7	243	243	127	89
2dduA	2.05	297	297	39	27
2ddxA	0.86	279	279	160	131.2
2ddzA	2.24	183	183	64	51.2
2de6A	1.8	330	330	1518	992
2debA	1.6	581	581	803	553.5
2dejA	1.5	343	342	2159	1578.9
2dfkA	2.15	330	329	1899	1180.5
2dg1A	1.72	268	267	1816	1390.4
2dg5A	1.6	338	337	2453	1889.5
2dg6A	2.2	200	200	92	80.9
2dhoA	1.6	179	179	565	373.1
2djfA	2	118	118	54	37.3
2dkjA	1.15	400	399	2054	1017.3
2dkoA	1.06	138	137	798	547
2dokA	1.8	166	166	42	32.8
2dp9A	1.9	115	115	31	23.3
2dpfA	1.5	108	108	203	143.2
2dplA	1.43	286	286	1267	533.4
2dpmA	1.8	252	251	1319	1096.4
2dqaA	1.6	115	115	104	82.2
2dqbA	2.2	342	342	1299	870.6
2dqlA	1.7	114	114	44	30.1
2dqwA	1.65	242	241	2094	1582.7
2dreA	2	168	168	235	185.5
2dskA	1.5	284	284	223	183.2
2dt4A	1.6	133	133	388	335.1
2dt5A	2.16	203	202	577	409.7
2dt8A	1.48	279	278	1870	1561.2
2dtcA	1.7	116	116	35	25.1
2dulA	1.9	351	350	425	329.6
2durA	1.65	224	223	300	217.8
2dvkA	1.8	162	162	244	189.5
2dvmA	1.6	398	397	2221	1186
2dvtA	1.7	314	313	2532	1830.9
2dwkA	2	162	162	69	35
2dwuA	1.6	252	251	1676	1227.6
2dyoA	1.97	259	259	155	104.9
2dytA	2.5	195	195	156	101.1
2dzxA	2.4	237	236	1747	1223.1
2e01A	1.73	428	428	476	337.2
2e1vA	1.8	412	412	1608	1307.4
2e2aA	2.1	100	99	695	517.2
2e2eA	2.05	147	147	532	412.7
2e2oA	1.65	286	286	1016	826.8
2e2rA	1.6	198	197	1011	556.8
2e3nA	1.4	231	231	38	29.4
2e4tA	0.96	504	504	52	48
2e50A	2.3	165	164	476	330.5
2e56A	2	144	144	21	14.3
2e5aA	2.1	297	297	673	509.4
2e5fA	1.35	320	319	2468	1580.3
2e6fA	1.26	302	301	2531	1625.5
2e7vA	1.92	106	106	112	65.8
2e7zA	1.26	678	677	4879	2990.7
2e85A	1.7	145	144	830	676.7
2e87A	2.35	331	331	280	183
2e8eA	1.7	126	126	510	358
2e8gA	1.7	240	240	24	15.5
2e8yA	2.11	589	588	1574	1111.8
2e9xA	2.3	141	141	155	114.5
2e9xB	2.3	170	170	187	138
2e9xC	2.3	164	164	167	126.7
2e9xD	2.3	193	193	193	148.2
2eabA	1.12	766	766	578	490.2
2eb4A	1.6	257	257	1014	749.9
2ebeA	1.8	106	106	17	11.4
2ebjA	1.9	192	191	678	527.5
2eceA	2	434	434	200	105.9
2eenA	1.65	172	171	345	285
2efeA	2.08	236	236	311	220
2efjA	2	338	338	372	286
2efkA	2.3	271	271	669	447.2
[truncated: 5,049 more rows]

## Sheet: gte_10L
pdb	xray_res	full_len	trim_len	seq90	seq80
1a04A	2.2	203	202	2030	1494.8		key
1a0pA	2.5	267	266	2670	2084.3		lt_10L	< 10L sequences (seq90/full_len)
1a17A	2.45	147	146	1470	1283.2		gte_10L	>= 10L sequences (seq90/full_len)
1a3aA	1.8	139	138	1390	1023.2
1a5tA	2.2	306	305	3060	2097.1		pdb	pdb and chain
1a6jA	2.35	147	146	1470	1092.9		xray_res	xray resolution
1a7tA	1.85	211	210	2110	1635.5		full_len	original length
1ab8A	2.2	166	165	1660	1190.7		trim_len	trimmed length (regions with < 75% gaps)
1ae9A	1.9	158	157	1580	1230.8		seq90	number of sequences after reducing redundancy to 90% identity
1aihA	2.5	164	163	1640	1225.2		seq80	effective number of sequences at 80% identity
1akoA	1.7	259	258	2590	1704.3
1al3A	1.8	209	208	2090	1653.7
1aoeA	1.6	161	160	1610	1239.5		NOTE
1atgA	1.2	227	226	2270	1691.3		For this dataset, the the alignments were limited to the top 10L sequences, sorted by coverage
1azsA	2.3	179	178	1790	1299
1b0uA	1.5	243	242	2430	1609.3
1b1cA	1.93	152	151	1520	990.5
1b5pA	1.8	377	376	3770	2607.1
1b6gA	1.15	283	282	2830	2047.3
1b79A	2.3	103	102	1030	731.7
1b9hA	2	365	364	3650	2982.8
1bd8A	1.8	152	151	1520	1224.6
1bl0A	2.3	107	106	1070	891.4
1bplB	2.2	278	277	2780	1943.2
1brtA	1.5	263	262	2630	1814
1buoA	1.9	116	115	1160	748.4
1buuA	1.9	122	121	1220	832.4
1bvyF	2.03	148	147	1480	1005.8
1bw0A	2.5	378	377	3780	2588.7
1bx4A	1.5	309	308	3090	2226.4
1bykA	2.5	255	254	2550	2027.1
1c0pA	1.2	319	318	3190	2263.3
1c3cA	1.8	408	407	4080	2327.1
1c4xA	2.4	269	268	2690	2016.1
1c7nA	1.9	358	357	3580	2663.7
1cfbA	2	199	198	1981	1218.1
1cg2A	2.5	373	372	3730	2675.1
1cg5B	1.6	139	138	1390	691
1chdA	1.75	187	186	1870	1459.5
1chmA	1.9	365	364	3650	2706.9
1ci9A	1.8	341	340	3410	2751.1
1cjwA	1.8	150	149	1500	1189.7
1cojA	1.9	192	191	1920	1112.8
1cozA	2	126	125	1260	863.2
1cptA	2.3	386	385	3860	3034.9
1cs6A	1.8	370	369	3700	2611.3
1cxqA	1.02	134	133	1340	886.8
1d1gA	2.1	162	161	1620	1246.7
1d2fA	2.5	356	355	3560	2483.4
1d7oA	1.9	251	250	2510	1750.1
1dbqA	2.2	268	267	2680	2074.9
1dbwA	1.6	121	120	1210	1031.6
1dcfA	2.5	125	124	1250	1003.4
1dciA	1.5	260	259	2600	1848.4
1dhnA	1.65	120	119	1200	885
1dj0A	1.5	245	244	2450	1834.7
1dofA	2.1	361	360	3610	2042.1
1dp4A	2	380	379	3800	2683.6
1dpbA	2.5	232	231	2320	1308.7
1dusA	1.8	174	173	1740	1306.7
1dx5I	2.3	114	113	1140	773.3
1dxyA	1.86	306	305	3060	2151.8
1dz3A	1.65	122	121	1220	990.8
1e58A	1.25	220	219	2200	1468.2
1e5kA	1.35	185	184	1850	1542.3
1e6cA	1.8	165	164	1650	1312.7
1e6uA	1.45	303	302	3030	2053.9
1ecsA	1.7	110	109	1100	822
1ed1A	2.1	102	101	1017	50.3
1ef8A	1.85	255	254	2541	1886.4
1efdN	1.9	259	258	2590	2064.5
1eg2A	1.75	250	249	2500	2013.7
1egiA	2.3	125	124	1250	960.9
1ehiA	2.38	325	324	3250	1849.8
1ehyA	2.1	267	266	2670	1967.7
1ej8A	1.55	120	119	1200	764.3
1ejeA	2.2	182	181	1819	1362.8
1ek6A	1.5	327	326	3270	2200.2
1ek9A	2.1	396	395	3960	3183.9
1eljA	1.85	370	369	3700	2853.2
1eluA	1.55	370	369	3700	2704.1
1elwA	1.6	116	115	1160	837.7
1ep0A	1.5	176	175	1760	1304.1
1ep3B	2.1	249	248	2490	1795.8
1eq9A	1.7	222	221	2220	1591
1erjA	2.3	289	288	2890	2400.2
1es5A	1.4	248	247	2480	1805.2
1es9A	1.3	178	177	1780	1438.2
1eu8A	1.9	392	391	3920	2991.2
1euhA	1.82	466	465	4660	3112.4
1euwA	1.05	129	128	1290	832.9
1evlA	1.55	390	389	3900	2119.8
1ew0A	1.4	131	130	1310	1140.8
1ex2A	1.85	182	181	1820	1387.4
1ex7A	1.9	180	179	1800	1278.4
1exrA	1	146	145	1460	939
1eyvA	1.6	132	131	1320	983.1
1ez0A	2.1	446	445	4460	3069.8
1eziA	2	213	212	2125	1696.7
1ezwA	1.65	323	322	3230	2027.9
1f0kA	1.9	347	346	3468	2701.8
1f4pA	1.3	143	142	1430	969.5
1f6bA	1.7	155	154	1550	914.6
1f74A	1.6	288	287	2880	2064.3
1f7cA	2.4	174	173	1740	1134.5
1f7dA	1.4	109	108	1090	651.2
1f7lA	1.5	117	116	1170	862.9
1f8fA	2.2	358	357	3580	2086
1f97A	2.5	186	185	1860	1217
1f9vA	1.3	304	303	3040	2043
1fecA	1.7	445	444	4450	2937.5
1fepA	2.4	644	643	6440	5363.3
1fg7A	1.5	345	344	3450	2557.3
1fitA	1.85	118	117	1180	843.7
1fiwA	2.1	245	244	2444	1874
1fjhA	1.68	217	216	2170	1494.3
1fl2A	1.9	301	300	3010	1861.9
1fnoA	2.4	379	378	3790	2643.4
1fs0E	2.1	125	124	1250	869.3
1fsuA	2.5	426	425	4260	3377.1
1fxlA	1.8	164	163	1640	1003.7
1g3qA	2	234	233	2340	1431.1
1g5bA	2.15	203	202	2030	1547.7
1g5cA	2.1	163	162	1630	1083.9
1g60A	1.74	235	234	2350	1887.5
1g6hA	1.6	248	247	2480	1642.7
1g8pA	2.1	293	292	2930	1728.1
1gciA	0.78	267	266	2670	2020.1
1gcyA	1.6	355	354	3550	2264.2
1gd8A	2.3	105	104	1050	533.8
1gdhA	2.4	317	316	3170	2263.4
1gg4A	2.3	424	423	4240	3204.4
1gheA	1.55	165	164	1650	1222.8
1gkpA	1.29	441	440	4410	3158.8
1gmlA	2.2	155	154	1550	745.1
1gmxA	1.1	103	102	1030	826.2
1gnwA	2.2	205	204	2050	1423
1gp6A	1.75	300	299	3000	2130.8
1gprA	1.9	146	145	1460	1160.4
1gtvA	1.55	198	197	1980	1530
1gu7A	1.7	325	324	3250	2396.3
1gudA	1.71	271	270	2710	1987.2
1gveA	1.38	302	301	3020	2112.7
1gxrA	1.65	291	290	2910	2222.3
1gz0A	2.5	238	237	2380	1616.2
1gz2A	1.5	131	130	1310	1019.5
1h03P	1.7	119	118	1186	899.6
1h2bA	1.62	335	334	3350	2110.9
1h2eA	1.69	201	200	2010	1555.8
1h4xA	1.16	105	104	1050	881.2
1h5qA	1.5	246	245	2460	1910.3
1h6dA	2.05	341	340	3410	2637.2
1h72C	1.8	290	289	2900	2139.6
1h8uA	1.8	112	111	1120	843.5
1hdoA	1.15	201	200	2010	1330.7
1hnjA	1.46	316	315	3160	2174
1hq8A	1.95	120	119	1200	859.4
1hr6A	2.5	402	401	4020	3061.5
1hr6B	2.5	412	411	4120	3175.8
1hruA	2	181	180	1810	1295.5
1ht6A	1.5	365	364	3650	2330.3
1htwA	1.7	148	147	1480	1156
1hw1A	1.5	217	216	2170	1688.7
1i0rA	1.5	150	149	1492	1199.7
1i12A	1.3	140	139	1400	1082.4
1i1qB	1.9	180	179	1800	1166.6
1i2kA	1.79	266	265	2660	1794.8
1i36A	2	246	245	2460	1779.3
1i39A	1.95	177	176	1770	1241.5
1i4jA	1.8	109	108	1090	562.4
1i5nA	2.14	124	123	1240	961
1i60A	1.6	271	270	2710	1939.5
1i6aA	2.3	207	206	2070	1661.6
1i7hA	1.7	101	100	1010	660.1
1i7kA	1.95	143	142	1425	850.7
1i88A	1.45	332	331	3320	2275.5
1ibjA	2.3	376	375	3760	2338.8
1id0A	1.6	145	144	1450	1192.2
1id1A	2.4	141	140	1410	1005.9
1ii5A	1.6	217	216	2170	1513.9
1iknD	2.3	200	199	2000	1610.8
1im5A	1.65	177	176	1770	1233.6
1imjA	2.2	199	198	1990	1482.4
1in4A	1.6	279	278	2790	1332.1
1io7A	1.5	353	352	3530	2703.8
1ipaA	2.4	254	253	2540	1817.6
1iq6A	1.5	132	131	1320	983.7
1iqvA	2.1	132	131	1320	569.4
1iugA	2.2	340	339	3400	2282
1ix9A	0.9	198	197	1980	1171
1ixcA	2.2	287	286	2870	2269.1
1iy8A	1.6	252	251	2520	1823.7
1iz0A	2.3	296	295	2960	2158.6
1j1bA	1.8	301	300	3010	1860.1
1j1iA	1.86	254	253	2540	1863.5
1j2rA	1.3	186	185	1860	1351.8
1j34A	1.55	125	124	1250	964.5
1j3aA	1.6	103	102	1030	612.6
1j6oA	1.8	254	253	2540	1809.5
1j8yF	2	286	285	2860	1456.9
1jbeA	1.08	122	121	1220	1017.3
1jbwA	1.85	381	380	3810	2824.1
1jc4A	2	132	131	1320	823.4
1jcfA	2.1	320	319	3200	1459.6
1jdpA	2	364	363	3640	2540.1
1je0A	1.6	221	220	2210	1462.9
1jetA	1.2	499	498	4990	3728.4
1jf8A	1.12	128	127	1280	926.8
1jfbA	1	385	384	3850	3043.3
1jfuA	1.6	150	149	1500	1192.5
1jgsA	2.3	133	132	1330	1068.5
1jhfA	1.8	195	194	1950	1406
1ji0A	2	236	235	2360	1662
1jj7A	2.4	245	244	2450	1567.8
1jjfA	1.75	232	231	2320	1817
1jkeA	1.55	146	145	1460	1089.6
1jl1A	1.3	141	140	1410	934.5
1jl5A	2.1	310	309	3100	2504.5
1jmvA	1.85	139	138	1390	1072
1jmxB	1.9	282	281	2820	2109.4
1jp4A	1.69	255	254	2550	1887
1js1X	2	289	288	2890	1592
1jtvA	1.54	255	254	2550	1933.4
1ju2A	1.47	477	476	4765	3599.7
1jvbA	1.85	337	336	3370	2004.2
1jwqA	1.8	176	175	1760	1368.9
1jx4A	1.7	335	334	3350	2471.8
1jx6A	1.5	299	298	2990	2309.7
1jyeA	1.7	269	268	2690	2083.4
1jznA	2.2	132	131	1320	1013.4
1k0mA	1.4	195	194	1950	1327.2
1k0wA	2.1	204	203	2040	1331.8
1k1aA	1.86	219	218	2190	1720.1
1k3yA	1.3	197	196	1970	1324.4
1k66A	1.75	141	140	1410	1118
1k77A	1.63	252	251	2520	1785.3
1k7jA	1.4	200	199	2000	1430.5
1k7wA	1.96	427	426	4270	2407.1
1k8kC	2	329	328	3290	2535.5
1ka9H	2.3	192	191	1920	1369.6
1kamA	2.1	178	177	1780	1380.5
1keaA	2	209	208	2090	1414
1kgdA	1.31	170	169	1700	1151.3
1kgsA	1.5	217	216	2170	1547.7
1khyA	1.95	132	131	1320	949.5
1kjqA	1.05	377	376	3770	2017.3
1klxA	1.95	131	130	1310	1157
1kmoA	2	632	631	6320	5227.4
1kmvA	1.05	166	165	1660	1290.6
1kngA	1.14	135	134	1350	1069.7
1kolA	1.65	357	356	3570	2065.6
1kq3A	1.5	335	334	3343	2388.1
1ktgA	1.8	130	129	1300	927
1l0qA	2.4	355	354	3550	2882.7
1l1qA	1.85	170	169	1700	1082.2
1l3kA	1.1	159	158	1590	959.3
1l6rA	1.4	219	218	2190	1708.3
1l7aA	1.5	256	255	2560	1812.8
1l7mA	1.48	205	204	2050	1346
1lbvA	1.8	237	236	2370	1702.3
1lc0A	1.2	274	273	2740	2120.2
1lc5A	1.46	345	344	3450	2527.7
1lcyA	2	278	277	2780	2016
1ldfA	2.1	241	240	2410	1463.6
1lfkA	1.7	364	363	3640	2796.5
1lfwA	1.8	440	439	4400	3037.9
1lj9A	1.6	136	135	1360	1145.4
1lo7A	1.5	131	130	1310	1029.1
1lqaA	1.6	318	317	3180	2231.6
1ls1A	1.1	289	288	2890	1483.6
1lssA	2.3	132	131	1320	902.6
1lstA	1.8	233	232	2330	1659.3
1lu4A	1.12	132	131	1320	1092.2
1lucA	1.5	324	323	3240	2089.1
1lucB	1.5	292	291	2920	1892.5
1lv7A	1.5	249	248	2490	975.4
1lwjA	2.5	426	425	4260	2939.9
1ly2A	1.8	120	119	1191	933.3
1lzlA	1.3	303	302	3030	2363.4
1m1fA	1.4	107	106	1070	825
1m22A	1.4	460	459	4600	3405.4
1m2xA	1.5	211	210	2110	1657.1
1m32A	2.2	349	348	3490	2362.6
1m3sA	1.95	171	170	1710	1200.7
1m6iA	1.8	403	402	4030	2714.3
1m9uA	2.3	234	233	2340	1631.7
1mb3A	1.41	115	114	1150	936.6
1mdlA	1.85	356	355	3560	2489.1
1mgtA	1.8	158	157	1580	1177.6
1mh1A	1.38	175	174	1750	1090
1mj5A	0.95	279	278	2790	2076.6
1mjhA	1.7	141	140	1410	1168.4
1mk4A	1.7	148	147	1480	1139.1
1mkmA	2.2	246	245	2460	1991
1mkzA	1.6	149	148	1487	1042.5
1ml4A	1.8	303	302	3030	1724.8
1mo9A	1.65	431	430	4310	2947.1
1mppA	2	318	317	3180	2384.2
1mqeA	2	159	158	1590	1181.1
1mqoA	1.35	209	208	2090	1586.5
1mtzA	1.8	283	282	2830	2031.4
1munA	1.2	220	219	2200	1540.1
1mvlA	2	164	163	1640	1072.4
1mx3A	1.95	294	293	2940	2235.5
1mxgA	1.6	397	396	3970	2680.4
1n08A	1.6	128	127	1280	995.6
1n2sA	2	289	288	2890	2036.8
1n2zA	2	244	243	2440	1920.5
1n3lA	1.18	300	299	3000	1452.9
1n40A	1.06	372	371	3720	2879.4
1n4wA	0.92	467	466	4670	3414.9
1n62A	1.09	153	152	1530	1059.9
1n7hA	1.8	314	313	3140	1768.5
1n97A	1.8	371	370	3710	2790.1
1nbuA	1.6	118	117	1180	854.2
1nf2A	2.2	260	259	2600	2041.2
1nfpA	1.6	218	217	2180	1487.2
1njkA	1.9	131	130	1310	1008.8
1nkiA	0.95	116	115	1160	806.9
1nkqA	2.2	202	201	2020	1344.5
1nm2A	2	295	294	2950	2210
1nn5A	1.5	190	189	1900	1495.9
1nnfA	1.1	294	293	2940	2047.4
1nnhA	1.65	274	273	2740	1361.9
1nnlA	1.53	186	185	1860	1236.1
1noxA	1.59	197	196	1970	1516.3
1npyA	1.75	255	254	2550	1973.3
1nqkA	2.2	334	333	3340	2164.1
1nr0A	1.7	565	564	5650	4536.9
1nrjB	1.7	164	163	1640	966.5
1nrwA	1.7	264	263	2640	2109.3
1nu0A	1.6	129	128	1290	900.5
1nv8A	2.2	248	247	2480	1975.1
1nxmA	1.3	171	170	1710	1269.2
1nz0A	1.2	103	102	1030	824.6
1nzjA	1.5	264	263	2640	1575
1nzyA	1.8	258	257	2580	1924.6
1o04A	1.42	471	470	4710	2998
1o12A	2.5	361	360	3610	2728.4
1o1yA	1.7	191	190	1910	1424.6
1o1zA	1.6	216	215	2160	1604.5
1o20A	2	388	387	3880	2596.5
1o2dA	1.3	355	354	3550	2589.4
1o5lA	2.3	128	127	1275	1063.5
1o5zA	2.1	387	386	3870	2907
1o69A	1.84	347	346	3469	2798.7
1o8xA	1.3	123	122	1230	934.1
1oaaA	1.25	242	241	2420	1840.7
1oboA	1.2	146	145	1460	1006.6
1ockA	1.8	408	407	4080	2985.7
1od6A	1.5	154	153	1540	1063.7
1odmA	1.15	297	296	2970	2083
1odoA	1.85	380	379	3800	2957.6
1oewA	0.9	311	310	3110	2342.7
1ogqA	1.7	276	275	2760	2320.7
1ohvA	2.3	420	419	4200	2676.7
1oi6A	1.4	180	179	1795	1322.5
1okcA	2.2	289	288	2890	1821.8
1on2A	1.61	124	123	1239	915
1onwA	1.65	354	353	3540	2552.9
1ooeA	1.65	220	219	2200	1529.4
1or7A	2	175	174	1750	1462.9
1ornA	1.7	206	205	2060	1403.2
1orrA	1.5	313	312	3130	1909.2
1oxxK	1.45	338	337	3380	2260
1oz9A	1.89	134	133	1340	974.7
1ozhA	2	529	528	5290	3466.2
1p1mA	1.5	388	387	3880	2867.5
1p2fA	1.8	214	213	2140	1591.7
1p3dA	1.7	448	447	4480	3146.1
1p5dX	1.6	444	443	4440	2914.9
1p6oA	1.14	139	138	1390	1044.4
1p9aG	1.7	225	224	2250	1491
1p9yA	2.15	118	117	1180	819.5
1pbwA	2	170	169	1700	1129.7
1pbyB	1.7	278	277	2780	2107.7
1pdkB	2.4	145	144	1441	1139.8
1peaA	2.1	343	342	3430	2400.5
1pf5A	2.5	125	124	1250	882.7
1pg4A	1.75	595	594	5950	3974.1
1pguA	2.3	549	548	5490	4350.5
1pjhA	2.1	246	245	2460	1814.2
1pl8A	1.9	341	340	3410	2296.6
1po5A	1.6	463	462	4630	3464.8
1ppjA	2.1	410	409	4100	3200.2
1ppjB	2.1	401	400	4010	3107.8
1pq4A	1.9	253	252	2521	2025.2
1pu6A	1.64	174	173	1740	1157.4
1puiA	2	169	168	1690	1179.4
1pvtA	2.5	187	186	1870	1177.2
1pyfA	1.8	310	309	3100	2212.2
1pz1A	2.2	312	311	3120	2217.3
1q0rA	1.45	283	282	2830	1990.7
1q0uA	1.85	205	204	2050	1406.4
1q1fA	1.5	139	138	1390	720.4
1q2yA	2	135	134	1350	1057.4
1q35A	1.2	301	300	3010	2073.4
1q4uA	1.6	126	125	1260	953.7
1q5dA	1.93	385	384	3850	2994.6
1q6zA	1	521	520	5210	3414.3
1q7eA	1.6	384	383	3840	2896.6
1q7fA	1.95	252	251	2520	1932.1
1q7lA	1.4	189	188	1890	1327.6
1qb2A	2.1	102	101	1020	568.7
1qddA	1.3	133	132	1330	1013.8
1qdlB	2.5	186	185	1860	1251.8
1qfgA	2.5	662	661	6620	5443.6
1qfjA	2.2	222	221	2220	1520.2
1qg8A	1.5	210	209	2100	1741.5
1qkkA	1.7	135	134	1350	1154.9
1qmvA	1.7	190	189	1900	936.3
1qo0D	2.25	170	169	1700	1384
1qo2A	1.85	234	233	2340	1282
1qq5A	1.52	219	218	2190	1640.3
1qrrA	1.6	322	321	3220	2051.4
1qsmA	2.4	146	145	1460	1124.1
1qtwA	1.02	269	268	2690	1928.2
1qu9A	1.2	123	122	1230	879.1
1qxyA	1.04	246	245	2460	1496
1qz9A	1.85	374	373	3740	2738.5
1r0mA	1.3	348	347	3480	2431.1
1r1mA	1.9	115	114	1150	788.2
1r26A	1.4	104	103	1040	821.9
1r29A	1.3	117	116	1170	765.6
1r2jA	2.1	346	345	3460	1907.1
1r3dA	1.9	247	246	2470	1783.9
1r5mA	1.55	331	330	3310	2569.3
1r5tA	2	132	131	1314	1042.4
1r62A	1.6	133	132	1330	1011.2
1r6dA	1.35	312	311	3120	2002.9
1r6wA	1.62	296	295	2960	2114.6
1r8sA	1.46	161	160	1610	981.6
1ra0A	1.12	388	387	3880	2762.9
1rdqE	1.26	299	298	2990	1752.7
1rhcA	1.8	317	316	3170	1999
1ri6A	2	312	311	3120	2432.6
1rk6A	1.43	432	431	4320	2891
1rkdA	1.84	302	301	3020	2293.1
1rktA	1.95	197	196	1970	1528.3
1rl6A	2	165	164	1650	1091.4
1rp3A	2.3	223	222	2230	1389
1rreA	1.75	180	179	1799	1035.1
1rrmA	1.6	378	377	3780	2775.3
1rssA	1.9	141	140	1408	680.5
1rttA	1.28	174	173	1740	1194.3
1rw1A	1.02	113	112	1130	835.6
1rwiA	1.8	234	233	2340	1808
1ryiA	1.8	361	360	3610	2505.7
1ryp1	1.9	193	192	1930	1074.9
1ryp2	1.9	203	202	2030	1178.2
1rypA	1.9	232	231	2320	1246.9
1rypC	1.9	233	232	2330	1252.2
1rypF	1.9	226	225	2260	1212.1
1rypG	1.9	227	226	2270	1178
1rypH	1.9	197	196	1970	1077.7
1rypI	1.9	186	185	1860	1055.9
1rypJ	1.9	191	190	1910	1096.2
1rypK	1.9	191	190	1910	1109.7
1rypL	1.9	201	200	2010	1165.9
1rz1A	2.1	153	152	1530	1199.4
1rz3A	1.9	157	156	1570	1021.5
1s1fA	1.5	375	374	3750	2885.6
1s2oA	1.4	232	231	2320	1821
1s3cA	1.25	117	116	1170	713
1s3jA	2.25	136	135	1360	1129
1s3zA	2	143	142	1430	1088.2
1s5uA	1.7	128	127	1280	991.4
1s7kA	1.8	153	152	1530	1228.6
1s8nA	1.48	183	182	1830	1418.2
1sbyA	1.1	239	238	2390	1650.1
1sc6A	2.09	306	305	3060	2124.3
1sczA	2.2	229	228	2290	1323.1
1sd4A	2	120	119	1193	968.7
1seiA	1.9	130	129	1300	636.2
1sfeA	2.1	163	162	1630	1222.6
1sg4A	1.3	242	241	2420	1809.7
1sgmA	2	182	181	1820	1511
1sgwA	1.7	188	187	1880	1320.7
1snyA	1.75	233	232	2330	1670
1spxA	2.1	231	230	2310	1731.1
1sq9A	1.9	305	304	3050	2023.6
1srrA	1.9	118	117	1180	971.9
1ss4A	1.84	132	131	1320	883.5
1surA	2	198	197	1980	1104
1sviA	1.95	179	178	1790	1230.2
1sw6A	2.1	230	229	2300	2052.3
1swvA	2.3	227	226	2270	1759.9
1t0iA	2	168	167	1680	1146.2
1t33A	2.2	206	205	2060	1608.4
1t3iA	1.8	392	391	3920	2746.7
1t56A	1.7	189	188	1890	1430.6
1t5iA	1.9	158	157	1580	858.5
1t6eX	1.7	321	320	3210	2415.4
1t6nA	1.94	205	204	2050	1256.7
1t90A	2.5	474	473	4740	2977.3
1te2A	1.76	211	210	2110	1711.1
1tedA	2.25	327	326	3270	2245.2
1tfeA	1.7	137	136	1370	805.7
1th8B	2.4	111	110	1110	939
1tiqA	1.9	169	168	1690	1358.4
1tjyA	1.3	262	261	2620	1819.5
1tkiA	2	265	264	2650	1635.9
1tn3A	2	130	129	1300	1007
1tq5A	1.76	216	215	2160	1526
1tq8A	2.4	125	124	1250	1023.7
1tqgA	0.98	103	102	1030	752.6
1tqhA	1.63	232	231	2320	1707.6
1tqjA	1.6	210	209	2094	1373.8
1tqyB	2	400	399	4000	2651.6
1tuoA	1.7	427	426	4270	2757.1
1tvdA	1.9	115	114	1150	810.7
1tw9A	1.71	185	184	1850	1305.4
1twyA	1.65	240	239	2400	1751.7
1tx4A	1.65	193	192	1930	1260.6
1txoA	1.95	232	231	2320	1715
1tzvA	1.35	133	132	1330	1006.1
1u08A	2.35	378	377	3780	2587.5
1u0mA	2.22	321	320	3210	2224.6
1u19A	2.2	291	290	2910	1641.8
1u2pA	1.9	151	150	1509	1217.8
1u2wA	1.9	102	101	1020	763.2
1u7iA	1.4	129	128	1290	933.5
1u9cA	1.35	193	192	1930	1390.2
1ua7A	2.21	400	399	4000	2789.7
1uekA	1.7	256	255	2560	1895.8
1uf5A	1.6	269	268	2690	1862.1
1ufoA	1.6	228	227	2280	1568.7
1ui5A	2.4	183	182	1830	1450.2
1uj2A	1.8	193	192	1930	1180.2
1uk8A	1.6	264	263	2640	1970.6
1umuA	2.5	106	105	1060	768.3
1unnC	1.9	108	107	1080	855.4
1uohA	2	219	218	2190	1801
1ursA	1.45	359	358	3590	2769.7
1us0A	0.66	291	290	2910	1994.6
1uscA	1.24	164	163	1640	1236.2
1uu1A	2.38	314	313	3140	2313.4
1uuyA	1.45	154	153	1540	1082.6
1uxtA	2.2	466	465	4660	3004.7
1uzkA	1.35	150	149	1500	1065.8
1v1aA	2.1	300	299	3000	2203.3
1v25A	2.3	468	467	4680	3336.3
1v2xA	1.5	168	167	1680	1065.5
1v37A	1.4	164	163	1640	1207.6
1v3wA	1.5	167	166	1670	1149.1
1v4eA	2.28	272	271	2720	1892.6
1v4pA	1.45	130	129	1300	818.8
1v7lA	1.98	156	155	1560	889.8
1v7rA	1.4	182	181	1820	1390.1
1v8yA	1.65	147	146	1470	1139.3
1v9fA	1.7	234	233	2340	1621.4
1v9kA	2	222	221	2220	1498.3
1v9yA	1.32	103	102	1030	841.4
1vc1A	2	107	106	1070	876.2
1vcdA	1.7	121	120	1210	906.7
1vd6A	1.3	213	212	2130	1594.8
1vdkA	1.8	436	435	4360	2419.4
1vdmA	2.5	138	137	1380	912.3
1vdwA	1.3	239	238	2390	1797.8
1ve2A	1.8	214	213	2140	1410.8
1vefA	1.35	378	377	3780	2506.9
1vf7A	2.4	232	231	2320	1731.9
1vfrA	1.8	212	211	2120	1539
1vh5A	1.34	127	126	1270	944.4
1vhnA	1.59	301	300	3010	1913.4
1vhoA	1.86	281	280	2810	1982.6
1vhsA	1.8	163	162	1630	1289.6
1vhtA	1.59	194	193	1940	1568.9
1vhxA	1.96	137	136	1370	942.5
1vhzA	2.32	174	173	1740	1339.1
1vi0A	1.65	188	187	1880	1454.5
1vi4A	1.87	157	156	1570	1062.1
1vimA	1.36	175	174	1750	1237.4
1vioA	1.59	228	227	2280	1635.1
1viqA	2.4	178	177	1780	1326.1
1vj0A	2	348	347	3480	2132.7
1vjgA	2.01	187	186	1870	1476.6
1vjnA	2	168	167	1680	1213.5
1vk4A	1.91	253	252	2530	1866.4
1vkhA	1.85	234	233	2340	1796
1vkiA	1.6	150	149	1500	1137.5
1vl1A	1.55	215	214	2150	1581.8
1vl5A	1.95	221	220	2210	1743.9
1vljA	1.78	381	380	3810	2826.8
1vlmA	2.2	174	173	1740	1351.9
1vluA	2.29	362	361	3620	2482
1vlyA	1.3	301	300	3010	2059.9
1vmaA	1.6	287	286	2870	1423.7
1vmhA	1.31	129	128	1286	913.2
1vp2A	1.78	185	184	1850	1370.5
1vp6A	1.7	125	124	1250	1035.4
1vpdA	1.65	286	285	2860	2070.5
1vplA	2.1	232	231	2320	1834.9
1vqoE	2.2	155	154	1550	998
1vr5A	1.73	480	479	4800	3564.6
1vr9A	1.7	119	118	1190	961.1
1vs3A	2.25	242	241	2420	1792.8
1vybA	1.8	232	231	2320	1578.7
1vyrA	0.9	348	347	3480	2507.1
1vz0A	2.3	187	186	1870	1324.7
1w0hA	1.59	178	177	1780	1229
1w23A	1.08	349	348	3490	2335.9
1w3iA	1.7	280	279	2800	2010.6
1w6uA	1.75	247	246	2470	1853.4
1w9yA	2.1	283	282	2830	1971.2
1wakA	1.73	311	310	3110	1944.5
1wc3A	1.9	187	186	1870	1450.2
1wdjA	2	178	177	1780	1401.2
1wduA	2.4	209	208	2090	1461.4
1wdvA	1.7	149	148	1490	1092.1
1wdyA	1.8	275	274	2750	2366.1
1wehA	1.8	169	168	1690	1192.1
1wekA	2.2	176	175	1760	1228
1whsB	2	145	144	1450	1040.6
1wjxA	1.7	112	111	1115	629.3
1wkaA	1.7	142	141	1420	735.2
1wkcA	1.7	164	163	1640	1383.5
1wkqA	1.17	146	145	1460	1141.4
1wkrA	1.3	312	311	3120	2340.6
1wl8A	1.45	183	182	1830	1113.1
1wluA	1.45	116	115	1160	843.1
1wlyA	1.3	315	314	3150	2363.9
1wm1A	2.1	298	297	2980	2191.8
1wmaA	1.24	246	245	2460	1820.8
1wmwA	1.55	310	309	3100	2116.6
1wmzA	1.7	130	129	1300	1009.3
1wnyA	1.6	180	179	1800	1246.8
1woqA	1.8	245	244	2450	1910.1
1wqaA	2	450	449	4500	2973.4
1wrbA	2.4	223	222	2230	1392.7
1wrjA	2	147	146	1470	1129.8
1wrmA	1.5	142	141	1420	1012
1wvgA	1.8	313	312	3130	2006.9
1wwzA	1.75	147	146	1470	1121.2
1wy0A	2.2	317	316	3170	2170.5
1wzaA	1.6	468	467	4680	3232.9
1wznA	1.9	229	228	2290	1684.9
1x46A	1.5	137	136	1370	666.6
1x54A	1.45	420	419	4200	2387.3
1x7oA	2.37	255	254	2550	1851.2
1x8bA	1.81	254	253	2540	1502.5
1xd7A	2.3	117	116	1170	844.9
1xebA	2.35	137	136	1364	1086
1xeoA	1.3	164	163	1640	1173.3
1xeuA	2.05	233	232	2330	1888.4
1xffA	1.8	236	235	2360	1519.3
1xfsA	1.7	149	148	1484	1206.9
1xg5A	1.53	242	241	2420	1740.3
1xgsA	1.75	231	230	2310	1434.1
1xhcA	2.35	338	337	3380	2449.1
1xhkA	1.9	174	173	1740	960.1
1xi3A	1.7	194	193	1940	1531
1xi9A	2.33	372	371	3720	2545
1xk7A	1.6	387	386	3870	2951
1xkuA	2.15	279	278	2790	2086.8
1xkwA	2	641	640	6410	5329.2
1xlqA	1.45	103	102	1022	632.9
1xo0A	2	291	290	2910	2268.6
1xocA	1.55	478	477	4780	3613.9
1xrkA	1.5	110	109	1100	816.7
1xt8A	2	232	231	2320	1608.7
1xviA	2.26	219	218	2190	1738.9
1xvwA	1.9	149	148	1490	774.9
1xvxA	1.53	288	287	2880	2022.5
1xwmA	2.5	211	210	2110	1671.6
1xwyA	2	254	253	2540	1824.4
1xxlA	2.1	222	221	2220	1688
1xzpB	2.3	118	117	1180	793.9
1y0bA	1.8	176	175	1760	1068.2
1y0yA	1.6	290	289	2900	1982.1
1y1pA	1.6	314	313	3140	2194.1
1y5hA	1.5	123	122	1230	961.6
1y80A	1.7	123	122	1230	658.5
1y81A	1.7	117	116	1170	855
1y89A	2	231	230	2310	1695
1y8cA	2.5	242	241	2420	1765.1
1y9qA	1.9	171	170	1710	1285.7
1yacA	1.8	182	181	1820	1176.7
1yarH	1.9	196	195	1960	1157
1ybhA	2.5	558	557	5580	3672.4
1ybtA	2.31	165	164	1650	1289.3
1yc5A	1.4	229	228	2290	1691.4
1yc9A	1.8	407	406	4070	3190.8
1yccA	1.23	105	104	1049	732.8
1yd7A	2.3	156	155	1560	927.2
1ydeA	2.4	245	244	2450	1882.2
1yf9A	2	144	143	1440	800.5
1yfqA	1.1	292	291	2920	2057.4
1yg9A	1.3	315	314	3150	2393.5
1yisA	2.4	382	381	3820	2081.6
1yixA	1.9	252	251	2520	1801.9
1ykiA	1.7	208	207	2080	1535
1ym3A	1.75	181	180	1810	1293.8
1ynpA	1.25	273	272	2730	1875.6
1yoaA	1.9	154	153	1540	1214
1ypqA	1.4	127	126	1270	935.4
1yqdA	1.65	341	340	3410	1921.7
1yqsA	1.05	318	317	3180	2603.2
1yqtA	1.9	435	434	4350	2781.3
1yreA	2.15	173	172	1730	1348.5
1yrrA	2	378	377	3780	2783.3
1yspA	1.8	165	164	1650	1321.5
1ysqA	1.75	176	175	1760	1405.7
1ysrA	1.78	136	135	1360	1153.5
1yxmA	1.9	255	254	2550	1801.9
1yyvA	2.35	110	109	1100	838.3
1yzfA	1.9	187	186	1870	1485.1
1yzvA	2	178	177	1780	1181.8
1z0wA	1.2	178	177	1780	1014.1
1z2lA	2.25	386	385	3860	2627.9
1z2uA	1.1	147	146	1470	859
1z2wA	2	161	160	1610	1286.3
1z3eA	1.5	115	114	1150	862.7
1z47A	1.9	340	339	3400	2228.5
1z4eA	2	149	148	1490	1166.9
1z54A	2.1	128	127	1280	1007.8
1z5zA	2	224	223	2240	1455.8
1z6bA	2.09	138	137	1380	884.8
1z94A	2.1	138	137	1373	1124.8
1zbqA	2.19	235	234	2350	1638.8
1zccA	2.5	231	230	2310	1680.1
1zd8A	1.48	207	206	2070	1269.5
1zejA	2	259	258	2590	1654.8
1zgkA	1.35	281	280	2810	1997.9
1zh8A	2.5	321	320	3210	2460.3
1zi8A	1.4	227	226	2270	1643.8
1ziwA	2.1	580	579	5800	4736.2
1zk4A	1	246	245	2460	1965.4
1zk8A	2.15	175	174	1750	1369
1zkiA	1.7	119	118	1190	912
1zkpA	1.5	240	239	2400	1809.4
1zmoA	2	236	235	2360	1811.2
1zmtA	1.7	239	238	2390	1764.5
1zodA	1.8	422	421	4220	2791.3
1zpsA	1.7	103	102	1030	602.4
1ztcA	2.1	189	188	1890	1461.1
1zuhA	1.8	149	148	1490	1187.4
1zvtA	1.7	223	222	2230	1422
1zy4A	1.95	250	249	2500	1420.2
1zybA	2.15	213	212	2130	1757.6
1zzmA	1.8	255	254	2550	1827.2
2a11A	2.1	146	145	1460	1075
2a2rA	1.4	192	191	1920	1307
2a35A	1.5	203	202	2030	1341
2a38A	2	190	189	1900	1281.9
2a4vA	1.8	148	147	1480	945.3
2a4xA	1.4	127	126	1270	896.4
2a61A	1.8	135	134	1350	1159.9
2a67A	2	165	164	1650	1144.7
2a6pA	2.2	189	188	1890	1459.7
2a7kA	2.24	220	219	2200	1704.8
2a8nA	1.6	127	126	1270	856
2a9sA	1.75	155	154	1550	1241.7
2aa4A	2.2	287	286	2870	2242.8
2abqA	2.1	295	294	2950	2316.4
2absA	1.1	305	304	3050	2190.7
2acvA	2	436	435	4360	3374.1
2ae2A	1.9	248	247	2480	1930.1
2ae6A	2.19	145	144	1450	1130.1
2aefA	1.7	215	214	2150	1701.7
2afbA	2.05	307	306	3070	2164.5
2ag5A	1.84	244	243	2440	1682.1
2agkA	1.3	216	215	2160	1166.3
2ah5A	1.74	206	205	2060	1705.8
2ajrA	2.46	301	300	3010	2290.6
2amhA	2	186	185	1860	1442.9
2aneA	2.03	107	106	1070	745.3
2ap1A	1.9	292	291	2920	2275.9
2arkA	2.4	165	164	1650	1147.7
2ayhA	1.6	207	206	2070	1477.7
2azjA	2.4	261	260	2610	1950.5
2b06A	1.4	127	126	1270	949.6
2b0cA	2	194	193	1940	1543.7
2b0vA	1.55	136	135	1360	999.1
2b34A	2.14	177	176	1770	1168
2b3fA	1.56	379	378	3790	2895.7
2b5gA	1.7	154	153	1540	1164.7
2b5wA	1.6	334	333	3340	2074.3
2b61A	1.65	324	323	3240	2246.1
2b67A	2.05	200	199	2000	1527.9
2b7kA	1.8	147	146	1463	1135.6
2b81A	2.5	295	294	2950	1937
2b9eA	1.65	257	256	2570	1881.5
2bb3A	2.27	192	191	1920	1276.5
2bc4A	2.27	169	168	1690	627.9
2bc4B	2.27	184	183	1838	728.3
2bd0A	1.7	231	230	2310	1856.7
2bfdB	1.39	320	319	3200	1813
2bfwA	1.8	189	188	1890	1429.8
2bjiA	1.24	263	262	2630	1997.9
2bjkA	1.4	471	470	4710	3088.8
2bjuA	1.56	318	317	3180	2403.7
2bjvA	1.7	233	232	2330	1756.7
2bkaA	1.7	215	214	2150	1497.5
2bkxA	1.4	242	241	2420	1760.1
2bllA	2.3	313	312	3130	2043.1
2bm5A	2	166	165	1651	1419.7
2bonA	1.9	276	275	2757	2133.5
2bouA	1.9	116	115	1160	731.1
2brxA	2.4	214	213	2140	1218
2bt6A	1.5	102	101	1013	633.2
2bueA	1.7	167	166	1670	1285.9
2bz1A	1.54	174	173	1740	1074.9
2c2aA	1.9	235	234	2350	1936.1
2c2iA	1.8	143	142	1430	975.1
2c31A	1.73	531	530	5310	3554.7
2c3nA	1.5	208	207	2080	1475.7
2c4eA	1.7	291	290	2910	2139
2c4jA	1.35	196	195	1960	1365.4
2c5aA	1.4	308	307	3080	2068.9
2c6uA	1.6	121	120	1210	905.5
2c71A	1.05	189	188	1890	1553.7
2c81A	1.7	361	360	3610	2950.9
2c92A	1.6	141	140	1410	811
2c95A	1.71	183	182	1830	1164.9
2carA	1.09	185	184	1850	1372.2
2cb1A	2	384	383	3840	2301.3
2cbzA	1.5	226	225	2260	1639.9
2cc0A	1.6	184	183	1840	1489.2
2ccmA	1.8	147	146	1470	939.1
2cdcA	1.5	330	329	3300	1967.5
2cduA	1.8	420	419	4200	2797.5
2ce2X	1	163	162	1630	1049.2
2cfxA	2.4	139	138	1390	1002.8
2cg4A	2.4	147	146	1470	975.1
2ch7A	2.5	307	306	3070	2613.6
2chgA	2.1	219	218	2190	1215.2
2cibA	1.5	417	416	4170	3248
2cjgA	1.95	390	389	3900	2586.6
2cjpA	1.95	298	297	2980	2213.2
2cntA	2.4	146	145	1460	1112.2
2cvhA	2.2	219	218	2190	1045.8
2cvzA	1.8	280	279	2800	2035.3
2cw6A	2.1	285	284	2850	1591.2
2cxxA	1.7	168	167	1680	1098.1
2cy2A	2	168	167	1680	1314.3
2cy8A	2.3	375	374	3750	2559.2
2cyeA	1.9	125	124	1250	993.9
2d0iA	1.95	311	310	3110	2198.2
2d1sA	1.3	512	511	5120	3446.3
2d1vA	2.4	100	99	1000	722.9
2d29A	1.65	377	376	3770	2127.8
2d5bA	1.8	470	469	4700	2394.6
2d5wA	1.3	492	491	4920	3682.1
2d6yA	2.3	183	182	1830	1400
2d7eA	2.5	103	102	1030	792.9
2d8aA	2.05	328	327	3280	1981.1
2dbbA	2	144	143	1440	1032.6
2dbqA	1.7	316	315	3160	2246.5
2dc0A	2	429	428	4290	3161.6
2dc3A	1.68	148	147	1480	773.8
2ddmA	2.1	246	245	2460	1828.1
2ddrA	1.4	249	248	2490	1679.8
2de3A	1.6	287	286	2870	2147.8
2dg7A	2.3	184	183	1840	1467.8
2dg8A	2.21	172	171	1720	1380.6
2dh2A	2.1	403	402	4030	2777.8
2di3A	2.05	221	220	2210	1741.6
2dj6A	2.1	104	103	1040	656.8
2djfB	2	152	151	1520	960.6
2douA	2.3	371	370	3710	2567.7
2dr1A	1.9	357	356	3570	2363.1
2dr3A	2	215	214	2150	1325.1
2drwA	2.1	321	320	3210	2609.1
2dtjA	1.58	157	156	1570	989.4
2dvzA	2.3	300	299	3000	2347.2
2dxaA	1.58	154	153	1540	1128.8
2dxqA	1.8	143	142	1430	1175.9
2dxuA	1.28	221	220	2207	1807
2dy0A	1.25	175	174	1750	1104.6
2dyiA	2	157	156	1570	1232.1
2dyuA	1.75	261	260	2610	1780.8
2dznA	2.2	217	216	2170	1733.9
2e0nA	2	218	217	2180	1468.3
2e11A	1.73	254	253	2540	1802.3
2e3dA	1.95	265	264	2650	1475.9
2e3jA	2.1	297	296	2970	2197.7
2e5yA	1.92	132	131	1320	886.3
2e6mA	2	169	168	1690	1118.1
2e7jA	2.4	322	321	3220	2321.2
2e8bA	1.61	175	174	1750	1460
2e8vA	1.8	261	260	2610	1801.2
2eayA	1.95	217	216	2170	1765.4
2ecuA	1.3	144	143	1440	1132.2
2ef7A	2.1	124	123	1240	1009
2eg4A	1.7	226	225	2260	1704.6
2egjA	1.8	125	124	1250	967.6
2eh3A	1.55	170	169	1700	1430.9
2ehgA	1.6	131	130	1310	913
2eihA	2.3	339	338	3390	2166.6
2eiyA	1.35	290	289	2900	1907.3
2ek5A	2.2	112	111	1120	894.9
2ekpA	1.15	236	235	2360	1935.4
2eo4A	1.8	135	134	1350	959
2ep5A	2.4	306	305	3060	1689
2epjA	1.7	414	413	4140	2765.7
2esbA	2	143	142	1430	1034.3
2eshA	2.3	102	101	1020	791.8
2esnA	2.1	293	292	2930	2235.7
2etbA	1.65	205	204	2050	1623.9
2ethA	2.3	136	135	1360	1133.5
2etjA	1.74	179	178	1790	1321.4
2eu9A	1.53	314	313	3140	2129.3
2evaA	2	257	256	2570	1637.6
2eyuA	1.87	237	236	2370	1522.6
2f02A	1.9	299	298	2990	2289.3
2f1lA	2.46	160	159	1597	1278.3
2f23A	1.6	152	151	1520	895.1
2f2bA	1.68	228	227	2280	1346
2f4wA	2	132	131	1320	796.1
2f5xA	1.72	298	297	2980	2298.8
2f6kA	2.5	300	299	3000	2165.2
2f6rA	1.7	197	196	1970	1583.7
2f7vA	1.75	351	350	3510	2465.7
2f8yA	1.55	211	210	2110	1739.2
2f9fA	1.8	163	162	1630	1272.5
2f9iB	1.98	246	245	2460	1131.8
2fa1A	1.7	155	154	1550	1233.6
2fa5A	1.8	131	130	1310	1037.7
2fbhA	1.8	135	134	1350	1106.5
2fbiA	2.1	133	132	1330	1088.6
2fbkA	2.3	142	141	1420	1086.2
2fbnA	1.63	143	142	1430	1016.6
2fbqA	1.8	200	199	2000	1516.5
2fckA	1.7	170	169	1700	1353.1
2fd5A	1.7	177	176	1770	1452.9
2fdrA	2	211	210	2110	1649.6
2fe3A	1.75	135	134	1350	972.7
2felA	2.2	324	323	3240	1878.4
2fepA	2.45	273	272	2730	2090.9
2fexA	1.7	181	180	1810	1370.6
2ff7A	1.6	242	241	2420	1494.2
2ffyA	1.07	307	306	3070	2476.3
2fhpA	1.6	182	181	1812	1423.8
2fhxA	1.9	230	229	2300	1827.7
2fi1A	1.4	176	175	1760	1503.7
2fiwA	2.35	154	153	1540	1284.9
2fk5A	1.9	182	181	1820	1183.9
2fl4A	1.6	143	142	1430	1146.8
2fmyA	2.2	212	211	2120	1643
2fn9A	1.4	272	271	2720	2001.1
2fnuA	1.5	364	363	3640	2945.7
2fo3A	1.86	109	108	1090	582.8
2fpoA	2.05	174	173	1735	1362.7
2fq4A	1.79	182	181	1820	1483.2
2fq6A	1.78	382	381	3820	2340.3
2fr5A	1.48	130	129	1300	1029.9
2freA	1.9	180	179	1800	1353.2
2fsrA	1.52	160	159	1600	1311.3
2fswA	2.16	100	99	1000	767.1
2fsxA	1.8	108	107	1080	830.1
2ftzA	1.9	258	257	2580	1830.2
2fujA	1.7	115	114	1150	904.5
2fv7A	2.1	301	300	3010	2275.9
2fvyA	0.92	281	280	2810	1974.9
2fwhA	0.99	108	107	1080	779.7
2fwmX	2	210	209	2100	1629.8
2fzsA	1.9	186	185	1860	859.3
2g0wA	1.7	264	263	2640	1893.3
2g1uA	1.5	131	130	1310	897
2g2cA	1.5	146	145	1460	1006.6
2g3bA	2	186	185	1860	1510.9
2g64A	1.8	124	123	1240	819.4
2g7gA	2.01	193	192	1930	1586.7
2g7lA	2.1	195	194	1950	1594.8
2g7sA	1.4	187	186	1870	1557.9
2g84A	1.4	151	150	1510	1147.4
2g9wA	1.8	114	113	1140	932.9
2gauA	1.9	210	209	2100	1651.3
2gb3A	2.5	377	376	3770	2609.4
2gd9A	2.3	170	169	1692	1306.2
2gdmA	1.7	146	145	1460	755.4
2gdqA	1.8	350	349	3500	2426.2
2gdzA	1.65	243	242	2430	1696.9
2genA	1.7	187	186	1870	1397.2
2gf3A	1.3	372	371	3720	2560.3
2gf6A	1.91	128	127	1280	968.5
2gfhA	1.9	231	230	2310	1750.6
2gfnA	1.9	187	186	1870	1493.3
2ggcA	1	249	248	2490	1497.6
2ggsA	1.7	272	271	2720	1848.5
2gh9A	1.95	365	364	3650	2783.1
2ghaA	1.6	363	362	3630	2780.8
2gi3A	1.8	432	431	4320	3142.1
2gj3A	1.04	118	117	1180	1015.1
2gk4A	1.83	201	200	2001	1505.1
2gkgA	1	119	118	1190	981
2gllA	2.2	143	142	1430	935.1
2gm3A	2.46	132	131	1320	1032.7
2gm5A	2.1	122	121	1220	840.7
2gmyA	1.6	142	141	1420	981.4
2gn0A	1.7	316	315	3160	1928.6
2go7A	2.1	198	197	1980	1632
2gpyA	1.9	184	183	1840	1341.2
2grcA	1.5	107	106	1070	714.4
2grvA	2.4	470	469	4700	3494.3
2gsmB	2	223	222	2230	917.6
2gsqA	2.2	194	193	1940	1339.9
2gtrA	1.9	252	251	2520	1802.1
2gufA	1.95	547	546	5470	4571.2
2guiA	1.6	167	166	1670	1126.3
2gupA	2.01	282	281	2820	2229
2gwnA	1.85	433	432	4330	3128.3
2gxgA	1.45	135	134	1350	1111.8
2gxqA	1.2	207	206	2070	1206.4
2gzsA	1.4	230	229	2300	1727
2gzxA	2.2	253	252	2530	1818.1
2h09A	2.1	118	117	1180	865.2
2h0uA	1.9	188	187	1880	1437.9
2h1cA	1.8	134	133	1340	1125.9
2h1yA	2.5	297	296	2970	2193.6
2h29A	2	187	186	1870	1423.1
2h2tB	1.3	121	120	1210	922
2h30A	1.6	133	132	1330	1007.4
2h3hA	1.7	281	280	2810	1981.9
2h5yA	1.7	228	227	2280	1678.9
2h6eA	1.8	305	304	3050	1931.6
2h98A	1.8	204	203	2040	1672.2
2ha8A	1.6	154	153	1540	946.3
2hayA	2.11	208	207	2080	1604.2
2hboA	1.85	122	121	1220	935.1
2hcfA	1.8	215	214	2150	1674.7
2hcmA	2	143	142	1430	1020.5
2hdiA	2.5	582	581	5820	4827.8
2hdoA	1.5	202	201	2020	1635.6
2hdwA	2	291	290	2910	2081.8
2hehA	2.15	297	296	2970	1907.6
2heuA	1.04	377	376	3770	2956.4
2hf2A	1.9	259	258	2590	2026.5
2hhgA	1.2	120	119	1200	931.5
2hi0A	1.51	226	225	2260	1762.7
2hi4A	1.95	461	460	4610	3452.6
2hjsA	2.2	322	321	3220	1736.9
2hlcA	1.7	225	224	2250	1584.6
2hlzA	1.85	282	281	2820	2070.4
2hm7A	2	302	301	3020	2377.5
2hnfA	1.8	119	118	1190	820.2
2hnlA	2	195	194	1950	1361.4
2ho1A	2	215	214	2150	1761.5
2hoqA	1.7	220	219	2200	1713
2hpgA	1.9	300	299	3000	2313.2
2hpsA	1.72	147	146	1470	935.5
2hqsC	1.5	106	105	1060	728.9
2hr3A	2.4	130	129	1300	1040.5
2hs1A	0.84	100	99	1000	27.2
2hs5A	2.2	204	203	2040	1718.8
2hsjA	1.5	182	181	1820	1488
2hx5A	1.5	130	129	1300	1002
2hxrA	2.05	199	198	1990	1582.7
2hxsA	1.1	172	171	1720	1077.4
2hxwA	1.6	214	213	2140	1520.6
2hy7A	1.9	350	349	3500	2833.4
2hyjA	2.19	189	188	1890	1580.6
2hytA	1.64	187	186	1870	1445.4
2hzfA	1.8	102	101	1020	650.2
2hzlA	1.4	306	305	3060	2369.6
2i0fA	2.22	140	139	1400	787.1
2i0mA	2.4	206	205	2060	1626.3
2i0oA	1.7	250	249	2500	1795
2i10A	2.05	177	176	1770	1466.3
2i3dA	1.5	210	209	2100	1529.7
2i6dA	1.85	241	240	2410	1729.7
2i6jA	1.66	145	144	1450	1056
2i6lA	2.25	280	279	2800	1779.9
2i79A	2.1	166	165	1660	1333.1
2i7gA	1.73	326	325	3260	2138.9
2i7hA	2.3	181	180	1810	1375.8
2i8tA	1.3	134	133	1340	915.2
2i9uA	2.05	411	410	4110	2950.4
2ia0A	2.37	146	145	1460	1015.4
2ia2A	2.1	247	246	2470	1946.9
2iaiA	1.65	186	185	1860	1453.2
2ibdA	1.5	189	188	1890	1467.2
2icsA	2.3	360	359	3600	2594.6
2id6A	1.75	194	193	1940	1542.7
2ieeA	2.2	236	235	2360	1719.8
2ig8A	1.9	128	127	1280	936.8
2ihtA	2	533	532	5330	3493.1
2ihyA	1.9	229	228	2290	1825.6
2ii3A	2.17	230	229	2300	1358.7
2ij0C	2.25	113	112	1130	722.3
2ij2A	1.2	443	442	4430	3391
2ikkA	1.8	143	142	1430	1141
2iksA	1.85	274	273	2740	2125.5
2il5A	2.3	146	145	1457	1183.3
2imfA	1.3	193	192	1930	1545.9
2imrA	1.78	348	347	3480	2497.2
2in3A	1.85	192	191	1920	1555.1
2iq1A	2.25	250	249	2500	1775
2irpA	2.4	184	183	1840	1191.3
2iskA	2.1	198	197	1980	1425.8
2itmA	2.1	473	472	4730	3392.3
2iuyA	2.1	314	313	3140	2381.6
2iw0A	1.81	195	194	1950	1601.2
2iw1A	1.5	361	360	3610	2795.2
2iwrA	1.5	161	160	1610	987.8
2ixaA	2.3	376	375	3760	2773.2
2iyaA	1.7	384	383	3840	2948.7
2iyvA	1.35	167	166	1670	1320.1
2iz6A	1.6	154	153	1540	1116.1
2izrA	1.3	284	283	2840	1842.8
2j13A	1.7	181	180	1810	1479.6
2j4jA	2.1	214	213	2140	1196.2
2j5bA	2.2	281	280	2810	1468.5
2j5gA	1.46	229	228	2290	1769
2j5iA	1.8	228	227	2280	1751.6
2j6lA	1.3	470	469	4700	3180.8
2j82A	1.28	217	216	2170	1628.4
2j89A	1.7	152	151	1520	1083.7
2j8hA	1.99	189	188	1890	1195.3
2jayA	1.99	186	185	1860	1079.7
2jbaA	1.45	122	121	1220	939.2
2jbrA	2.3	359	358	3590	2238.2
2jcbA	1.6	182	181	1820	1534.1
2jdcA	1.6	133	132	1330	1046.7
2je6B	1.6	225	224	2250	1151.9
2jfrA	0.83	228	227	2280	1714.4
2jgnA	1.91	150	149	1500	859.2
2jgpA	1.85	517	516	5170	4524.7
2jhfA	1	368	367	3680	2169.4
2jj7A	2.1	172	171	1720	1299.7
2jjnA	1.59	375	374	3750	2876.4
2jk1A	2.1	131	130	1310	1127.4
2jlmA	2.35	166	165	1660	1295.9
2nnnA	2.4	133	132	1330	1061.3
2nooA	1.65	475	474	4750	3594.5
2np5A	1.8	183	182	1830	1477.1
2npnA	1.6	210	209	2100	1445.4
2nq2A	2.4	298	297	2980	2404
2nqtA	1.58	315	314	3150	1764.3
2nrrA	1.2	139	138	1390	780.3
2nugA	1.7	211	210	2101	1606.7
2nujA	2	133	132	1330	1029.9
2nwhA	1.86	295	294	2950	2224.3
2nx4A	1.7	193	192	1930	1536.8
2nx8A	2	150	149	1500	1150.3
2nxwA	1.5	513	512	5130	3385.9
2nycA	1.9	121	120	1210	890.9
2nyvA	2.1	208	207	2080	1728.5
2nyxA	2.3	138	137	1380	1122.6
2o0yA	2	237	236	2370	1880.5
2o16A	1.9	125	124	1250	1035.9
2o23A	1.2	231	230	2310	1743.1
2o26U	2.5	264	263	2640	1715.1
2o57A	1.95	267	266	2670	1868.7
2o5uA	1.91	133	132	1330	1046.1
2o6lA	1.8	161	160	1610	1187.4
2o7iA	1.5	491	490	4910	3637.3
2o7rA	1.4	263	262	2630	2069.5
2o7tA	2.1	183	182	1830	1421.6
2o90A	1.07	116	115	1160	852.9
2o99A	1.7	170	169	1700	1343.4
2o9gA	1.9	226	225	2260	1369.9
2oafA	2	133	132	1330	1055.7
2ob0A	1.8	150	149	1500	1125.3
2obaA	2.33	118	117	1180	738.7
2oblA	1.8	344	343	3431	1260.1
2ocgA	1.75	248	247	2480	1896.7
2oerA	2	174	173	1740	1312.8
2og9A	1.9	347	346	3470	2385.7
2oggA	2.5	143	142	1430	1137.9
2oh1A	1.46	160	159	1600	1355.2
2oi8A	2.5	185	184	1850	1486.8
2oibA	2	273	272	2730	1478.7
2oikA	1.65	132	131	1320	958.1
2oiwA	2	128	127	1280	1028.5
2ojhA	1.85	250	249	2500	1995
2oktA	1.3	316	315	3160	2208.8
2olgA	1.7	254	253	2540	1836.7
2om6A	2.2	225	224	2250	1705.6
2omdA	2	125	124	1247	881.4
2omlA	1.2	166	165	1660	1139.6
2oogA	2.2	245	244	2450	1781
2opiA	2.5	195	194	1950	1296.4
2opjA	1.6	276	275	2760	1933.1
2oqgA	1.54	101	100	1010	702.1
2oqhA	1.98	345	344	3450	2420.7
2oqtA	2.41	145	144	1450	1125.2
2or0A	2.1	359	358	3590	2167.7
2os0A	1.3	152	151	1520	1068.9
2osaA	1.8	196	195	1960	1315
2ougA	2.1	140	139	1400	789.6
2ovjA	1.49	187	186	1870	1238.5
2ovlA	2.13	355	354	3546	2471.3
2ox9A	1.95	125	124	1250	959.5
2oxcA	1.3	203	202	2030	1302.2
2oz8A	2.48	348	347	3475	2412.3
2ozeA	1.83	252	251	2520	1744.9
2ozlB	1.9	324	323	3240	1873.1
2ozpA	2.01	312	311	3120	1739.5
2oztA	1.42	293	292	2930	2051.5
2p17A	1.52	237	236	2370	1676.4
2p19A	2.1	146	145	1460	1190.6
2p1jA	2.5	164	163	1640	1242.5
2p1zA	2.44	152	151	1520	893.8
2p25A	1.7	126	125	1260	901
2p2sA	1.25	324	323	3240	2465.1
2p35A	1.95	243	242	2430	1941.9
2p3nA	2.2	246	245	2460	1838.1
2p4hX	1.4	302	301	3020	2087.1
2p5vA	1.99	151	150	1510	999.8
2p65A	1.7	184	183	1840	601.6
2p6pA	1.88	369	368	3690	2897.2
2p7oA	1.44	120	119	1200	799.6
2p8bA	1.7	361	360	3610	2515.3
2p8eA	1.82	255	254	2550	1785.1
2p8jA	2	186	185	1860	1321.1
2p9bA	1.7	375	374	3750	2839.5
2pa4A	2	279	278	2790	1576.4
2pbiB	1.95	315	314	3150	2350.7
2pblA	1.79	215	214	2150	1711.3
2pcqA	2.1	276	275	2753	1916.8
2pdoA	2	136	135	1360	1074.1
2pexA	1.9	132	131	1320	1026.5
2pfzA	1.8	295	294	2950	2292.9
2pg0A	1.8	374	373	3740	2121.6
2pgeA	1.6	332	331	3320	2147.7
2pgnA	1.2	530	529	5296	3485.1
2pimA	2.2	125	124	1250	933.9
2pjsA	1.85	114	113	1140	841.3
2pk3A	1.82	304	303	3040	1745
2pkeA	1.81	214	213	2140	1681.1
2pkfA	1.5	297	296	2970	2303.4
2pkhA	1.95	139	138	1390	1079.1
2pl2A	2.5	192	191	1920	1555.5
2pl3A	2.15	212	211	2120	1320.4
2plnA	1.8	116	115	1160	991.1
2plrA	1.6	198	197	1980	1557.2
2pm7B	2.35	263	262	2630	1822
2pn1A	2	269	268	2690	1435.4
2pn6A	1.44	148	147	1480	978.5
2po3A	2.1	360	359	3600	2922.7
2ppyA	2.16	256	255	2560	1913.1
2pq6A	2.1	434	433	4340	3240.7
2pqvA	1.63	131	130	1310	988.5
2pr7A	1.44	127	126	1270	1058.7
2prsA	1.7	262	261	2620	2097.7
2ps2A	1.8	354	353	3540	2470.5
2pt5A	2.1	162	161	1620	1260.8
2pu9C	1.65	107	106	1070	778.8
2puzA	1.83	397	396	3970	2968.9
2pv2A	1.3	104	103	1040	826.7
2pvuA	1.79	225	224	2250	1593.5
2pyyA	2.1	211	210	2110	1465.7
2pz0A	1.91	236	235	2360	1749.5
2pzfA	2	214	213	2140	1578.1
2q0sA	1.5	186	185	1860	1477.2
2q0yA	1.8	147	146	1470	1200.8
2q1sA	1.5	305	304	3050	1971.6
2q1zA	2.4	170	169	1700	1408.3
2q24A	1.8	173	172	1730	1367
2q2gA	1.9	175	174	1750	1112.8
2q35A	1.65	237	236	2370	1760.6
2q3wA	1.48	108	107	1080	691.6
2q43A	2	360	359	3600	2680.2
2q46A	1.8	231	230	2310	1571.9
2q48A	1.8	114	113	1140	889.9
2q49A	2.19	317	316	3170	1760.2
2q4eA	2.49	337	336	3370	2566.9
2q4gW	1.95	413	412	4130	3329.7
2q4oA	1.95	169	168	1690	1206.3
2q4wA	1.7	447	446	4470	3066.9
2q62A	1.8	180	179	1800	1175.4
2q7wA	1.4	360	359	3600	2320.4
2q88A	1.9	236	235	2360	1690.7
2q8pA	1.95	255	254	2550	2077.2
2qbuA	2.1	217	216	2170	1429.4
2qckA	1.9	152	151	1520	1197.7
2qcvA	1.9	306	305	3060	2246.6
2qdeA	1.93	354	353	3531	2449.1
2qdlA	2.2	141	140	1410	1084.9
2qg8A	2	120	119	1200	900.4
2qggA	2.4	164	163	1631	1298.1
2qgqA	2	269	268	2690	1702.6
2qgzA	2.4	180	179	1800	1332.9
2qhpA	1.8	278	277	2780	2054.1
2qibA	1.7	183	182	1830	1286
2qjwA	1.35	172	171	1720	1247.6
2qkbA	2.4	144	143	1440	991.8
2ql3A	2.05	200	199	2000	1553.4
2qlcA	2.3	125	124	1250	956
2qltA	1.6	206	205	2060	1540.7
2qm0A	1.84	236	235	2360	1778.5
2qm1A	2.02	307	306	3070	2397.7
2qmcB	1.55	178	177	1780	1210.1
2qmlA	1.55	170	169	1700	1327.5
2qmqA	1.7	264	263	2640	1861.2
2qntA	1.4	119	118	1190	865.5
2qolA	1.07	250	249	2500	1619.1
2qorA	1.8	182	181	1820	1253.8
2qpqA	1.92	297	296	2970	2319.3
2qpzA	1.85	103	102	1030	749.2
2qq4A	1.85	135	134	1350	742.5
2qqzA	1.92	118	117	1180	830.7
2qr3A	1.8	119	118	1190	1012.1
2qr7A	2	274	273	2740	1599.7
2qruA	1.65	247	246	2470	1892.1
2qryA	2.25	304	303	3040	2094.9
2qs8A	2.33	390	389	3900	2918.5
2qsjA	2.1	118	117	1180	927.1
2qsxA	1.64	177	176	1770	1423.6
2qtqA	1.85	197	196	1970	1521.1
2qu7A	2.3	266	265	2660	2123.2
2qu8A	2.01	173	172	1730	1046.3
2qulA	1.79	265	264	2650	1930
2qv0A	2.4	121	120	1210	1063.5
2qv7A	2.3	280	279	2797	2154.3
2qvgA	1.5	127	126	1270	1058.5
2qwwA	2.07	137	136	1370	1148.5
2qxyA	1.95	119	118	1190	972.9
2qzsA	2.2	428	427	4280	3171
2qzuA	1.7	433	432	4330	3446.1
2r01A	1.15	168	167	1680	1306.2
2r0xA	1.06	155	154	1546	1216.5
2r1iA	1.65	150	149	1500	1221.6
2r25B	1.7	129	128	1290	1026.9
2r2iA	2	149	148	1490	953.8
2r2nA	1.95	390	389	3900	2859.1
2r37A	1.85	163	162	1630	1114.4
2r5uA	1.9	144	143	1440	1034.7
2r60A	1.8	415	414	4150	3124.3
2r6jA	1.5	290	289	2900	2292.9
2r79A	2.4	258	257	2580	2103.5
2r7aA	2.05	256	255	2560	2072.2
2r7hA	1.85	153	152	1530	1167.7
2r8wA	1.8	288	287	2880	2092.7
2raaA	2.12	172	171	1720	1272.4
2raeA	2.2	188	187	1880	1496.6
2rb7A	1.6	349	348	3490	2427.1
2rbcA	1.9	295	294	2950	2209.9
2rbkA	1	255	254	2550	2050.3
2rc3A	1.6	123	122	1230	958
2rdmA	1.76	120	119	1200	1003.7
2rdpA	2.3	132	131	1320	1087.2
2rekA	1.86	170	169	1700	1371.8
2rfaA	1.7	203	202	2030	1674.8
2rfbA	2.5	336	335	3360	2602.7
2rflA	2.35	146	145	1460	1192.9
2rfmA	1.65	172	171	1720	1303
2rfqA	1.65	357	356	3570	2292.8
2rfvA	1.35	384	383	3840	2316.1
2rgyA	2.05	270	269	2700	2088.5
2rhwA	1.57	270	269	2700	1928.2
2rieA	1.6	124	123	1240	892.9
2rihA	2.1	123	122	1230	977
2rikA	1.6	281	280	2810	1919.7
2rjnA	2.1	128	127	1280	1056.5
2rjoA	2.05	287	286	2870	2019.2
2rk0A	2.04	126	125	1260	874.3
2rk3A	1.05	181	180	1810	1394.2
2rk9A	1.6	112	111	1120	822.4
2scpA	2	148	147	1480	978
2tpsA	1.25	201	200	2010	1608.4
2uuqA	1.46	381	380	3810	2983.3
2uv4A	1.33	126	125	1260	941.3
2uvjA	1.8	393	392	3925	2990.9
2uy6B	2.5	143	142	1430	1085.3
2uytA	1.55	462	461	4620	3265.1
2uz0A	1.7	237	236	2361	1673.5
2uz1A	1.65	535	534	5350	3510.6
2v03A	1.33	293	292	2930	1650.8
2v1mA	1	158	157	1580	1064.8
2v1oA	1.78	130	129	1300	796.9
2v25A	1.49	225	224	2250	1602.6
2v2fF	1.9	336	335	3360	2468.2
2v2gA	1.6	193	192	1930	940.8
2v3aA	2.4	369	368	3690	2502
2v3uA	1.74	224	223	2240	1549.6
2v57A	1.9	169	168	1690	1299.6
2v5mA	1.95	363	362	3630	2511.6
2v6gA	2.3	333	332	3330	2186.3
2v6kA	1.3	204	203	2040	1416
2v78A	2	301	300	3010	2211.4
2v84A	1.78	287	286	2870	1958.2
2v8hA	2	395	394	3943	2635.8
2v8pA	2.1	256	255	2560	1882.1
2v9dA	2.15	291	290	2910	2107.5
2v9rA	2	188	187	1880	1201
2vatA	2.2	316	315	3160	2130.2
2vbfA	1.6	516	515	5160	3380.9
2vchA	1.45	436	435	4360	3416.4
2vcnA	1.2	228	227	2280	1145.9
2vcyA	2.41	325	324	3250	2324.2
2ve3A	2.1	427	426	4270	3213
2vecA	1.85	204	203	2040	1439.3
2vg0A	1.7	223	222	2230	1588
2vhaA	1	239	238	2390	1696.2
2vhlA	2.05	379	378	3790	2814.6
2vi7A	2.25	161	160	1610	1284.1
2vk2A	1.2	280	279	2800	1996.6
2vk8A	1.42	534	533	5340	3545.7
2vo4A	1.75	207	206	2070	1399.4
2voaA	1.7	255	254	2543	1705
2vokA	1.3	170	169	1700	1098.2
2vosA	2	407	406	4070	3027.1
2vpjA	1.85	282	281	2820	2013.7
2vpnA	1.55	295	294	2950	2317.1
2vptA	1.4	176	175	1760	1393.9
2vq2A	1.54	212	211	2120	1735.7
2vqeI	2.5	127	126	1270	612
2vrnA	2.15	180	179	1800	1337.5
2vunA	1.89	357	356	3570	2461.9
2vuvA	1.3	126	125	1260	961.5
2vvpA	1.65	146	145	1460	1059.4
2vw9A	2.3	108	107	1080	645.1
2vyiA	2.4	127	126	1270	1053.6
2vyoA	1.5	190	189	1900	1551.8
2w01A	2.31	190	189	1900	1490.9
2w0mA	2	206	205	2060	1297.7
2w1vA	1.49	269	268	2690	1817.9
2w25A	2.15	144	143	1440	1020.7
2w2kA	1.85	319	318	3190	2334.3
2w3wA	1.6	157	156	1570	1197
2w3xA	1.75	133	132	1330	1018.5
2w3zA	1.45	189	188	1890	1511.8
2w40A	1.49	486	485	4860	3480.9
2w53A	2	188	187	1880	1508.9
2w5aA	1.55	258	257	2580	1716.2
2w70A	1.77	443	442	4430	2290.8
2w72B	1.07	140	139	1400	686.7
2w7yA	2.35	373	372	3730	2889.2
2w8nA	2	469	468	4690	3043.2
2wasA	1.9	112	111	1120	846.4
2wawA	1.6	194	193	1940	1529.7
2waxA	2.3	156	155	1560	898.3
2wb9A	1.59	198	197	1980	1363.5
2wdsA	1.35	123	122	1230	927
2wekA	1.9	320	319	3200	2244.9
2wf7A	1.05	205	204	2050	1693.3
2wfhA	1.8	182	181	1820	998.7
2wfiA	0.75	169	168	1682	961.4
2wgkA	2	349	348	3490	2168
2whnA	2.05	104	103	1040	794.9
2wi8A	1.55	277	276	2770	2216.6
2wiyA	1.49	379	378	3790	2969.7
2wkjA	1.45	288	287	2880	2085.1
2wmyA	2.21	141	140	1410	1105.1
2wnoA	2.3	116	115	1160	808.7
2wolA	1.45	498	497	4980	3705.1
2wp4A	2.49	118	117	1180	799.4
2wqmA	2.1	245	244	2450	1502
2wtmA	1.6	244	243	2440	1911.1
2wvgA	1.75	527	526	5270	3461.8
2ww4A	2	260	259	2600	1952.9
2wy3A	1.8	168	167	1680	637.5
2wyrA	2.25	279	278	2790	1926.7
2wz1A	1.63	182	181	1820	1345.8
2wz9A	1.55	108	107	1080	787.8
2wzvA	1.75	215	214	2150	1568.8
2x0dA	2.28	348	347	3480	2649.9
2x1qA	1.06	110	109	1091	686.6
2x3nA	1.75	352	351	3520	2684
2x4hA	2.3	128	127	1280	929
2x4lA	1.5	274	273	2740	2161.5
2x5dA	2.25	367	366	3670	2533
2x5fA	1.8	374	373	3740	2491.3
2x5oA	1.46	416	415	4160	2937.5
2x64A	2.3	201	200	2010	1452.7
2x6rA	2.2	368	367	3680	2852.9
2x78A	2	148	147	1477	1055
2x7jA	2.35	539	538	5390	3553
2x9gA	1.1	241	240	2410	1818.6
2xb4A	1.8	213	212	2130	1333.4
2xbkA	1.95	373	372	3730	2903.5
2xdnA	2.2	197	196	1970	1529
2xg5B	2	140	139	1400	1079.4
2xgtA	1.9	410	409	4100	2241.5
2xhgA	1.5	429	428	4290	3771.2
2xigA	1.85	134	133	1340	927
2xioA	1.19	256	255	2560	1842.1
2xj4A	1.6	236	235	2360	1518.1
2xkrA	1.6	382	381	3820	2881.3
2xmeA	1.89	199	198	1990	939.1
2xmzA	1.94	259	258	2590	1867.2
2xovA	1.65	175	174	1750	1415.8
2xpwA	1.44	198	197	1979	1628.3
2xr6A	1.35	125	124	1250	947.1
2xrwA	1.33	300	299	3000	1873.4
2xu3A	0.9	217	216	2170	1397.3
2xuaA	1.9	256	255	2560	1924.4
2xvmA	1.48	179	178	1790	1370.4
2xw7A	2	171	170	1702	1325
2xwtC	1.9	224	223	2240	1635.5
2xwvA	1.05	299	298	2990	2338.7
2xy1A	1.98	187	186	1870	1306.4
2xy2A	1.82	184	183	1840	1295.3
2xyiA	1.75	326	325	3260	2228.3
2y1hA	2.5	251	250	2510	1817.7
2y27A	1.6	402	401	4020	3007.1
2y4rA	1.75	267	266	2670	1843.7
2y53A	1.4	476	475	4760	3137
2y71A	1.5	136	135	1360	948.2
2y78A	0.91	112	111	1120	706.5
2y7pA	1.85	212	211	2120	1657
2y88A	1.33	238	237	2380	1283.8
2ybyA	1.58	114	113	1135	858
2ycdA	1.4	197	196	1970	1395.2
2ycfA	1.77	267	266	2670	1622
2yd6A	1.35	193	192	1930	1256.2
2ydyA	2.25	255	254	2550	1695
2yexA	1.3	263	262	2630	1633.6
2yhfA	1.9	117	116	1170	844.9
2yimA	1.41	352	351	3520	2596
2ylnA	1.12	230	229	2300	1605.5
2ymmA	1.64	218	217	2180	1666.3
2ymsA	2.1	123	122	1230	892.9
2yn0A	1.5	207	206	2070	1579.7
2yntA	1.6	207	206	2070	1559.1
2yogA	1.5	183	182	1830	1447.3
2yp6A	1.77	138	137	1380	1119.1
2yquA	1.7	454	453	4540	3018.8
2yqzA	1.8	245	244	2450	1910.3
2yrrA	1.86	344	343	3440	2314.3
2yutA	2.2	199	198	1990	1565.4
2yveA	1.4	170	169	1700	1370
2yvpA	1.66	173	172	1730	1289.9
2yvqA	1.98	134	133	1340	885.3
2yweA	2.05	452	451	4520	2094.4
2ywiA	1.6	165	164	1650	959.2
2yxhA	2	113	112	1130	778.4
2yxnA	1.8	311	310	3110	1577
2yxzA	1.9	287	286	2870	1917.6
2yysA	2.2	268	267	2680	1896.6
2yziA	2.25	124	123	1240	1033.3
2yzkA	1.8	171	170	1710	1023.2
2yzqA	1.63	190	189	1900	1240
2z08A	1.55	123	122	1230	1007.5
2z0xA	1.64	151	150	1510	1117.7
2z10A	1.77	173	172	1730	1345.6
2z26A	1.29	332	331	3320	2221.5
2z2nA	1.65	278	277	2780	2169.2
2z3hA	1.5	118	117	1180	935.8
2z3tA	1.9	372	371	3720	2862.9
2z61A	2.2	367	366	3670	2489.8
2z62A	1.7	254	253	2540	1714.2
2z69A	2.1	137	136	1370	1137.7
2z73A	2.5	300	299	3000	1681.5
2z7eA	2.3	123	122	1230	663.2
2z8fA	1.65	385	384	3850	2959.7
2z8hA	2.5	125	124	1250	829.9
2z98A	1.4	190	189	1900	1525.6
2z9iA	2	279	278	2790	2008.2
2z9wA	1.7	358	357	3580	2397.9
2zadA	1.6	340	339	3400	2354.2
2zatA	1.5	249	248	2490	1895.5
2zayA	2	121	120	1210	1019.5
2zb4A	1.63	328	327	3280	2389.7
2zb9A	2.25	187	186	1870	1480.1
2zcuA	1.8	273	272	2730	2133.9
2zcwA	1.5	188	187	1880	1396.9
2zcxA	2.22	198	197	1980	1565.1
2zfdA	1.2	161	160	1610	990.7
2zgiA	1.93	230	229	2300	1610.2
2zibA	1.34	127	126	1270	954.7
2zmfA	2.1	170	169	1700	1299.1
2zndA	1.7	143	142	1430	847.6
2zodA	1.98	285	284	2850	1915.8
2zogA	1.7	448	447	4480	3087.9
2zosA	1.7	213	212	2130	1676
2zp1A	1.7	290	289	2900	1459.6
2zsgA	1.65	348	347	3480	2640.8
2zsjA	1.8	302	301	3020	1786.1
2zu0C	2.2	244	243	2440	1574.7
2zv2A	2.4	254	253	2540	1583.2
2zvcA	2	225	224	2248	1466.4
2zvrA	2.2	254	253	2540	1793.1
2zwrA	2.2	201	200	2010	1524.5
2zyjA	1.67	382	381	3820	2749.2
2zyoA	1.55	371	370	3710	2860.3
2zzvA	1.4	306	305	3060	2368.6
3a0yA	1.57	145	144	1450	1245.9
3a1kA	2.17	435	434	4350	3094
3a2qA	1.8	456	455	4560	3394.9
3a32A	2.3	397	396	3970	2118
3a5fA	1.19	288	287	2880	2064.4
3a5yA	1.9	283	282	2830	1347.1
3a74A	1.8	445	444	4450	2364.1
3a8uX	1.4	423	422	4230	2838.3
3a99A	1.6	257	256	2570	1447.6
3a9iA	1.8	338	337	3380	1894.6
3a9zA	1.55	376	375	3760	2640.2
3aabA	1.85	102	101	1020	751.5
3aalA	1.6	270	269	2700	1842.2
3aamA	1.58	254	253	2540	1706.6
3adrA	1.8	237	236	2370	1791.9
3ag3B	1.8	226	225	2260	936.2
3agyA	1.85	173	172	1730	1053.6
3ai3A	1.8	249	248	2490	1953.9
3ajdA	1.27	248	247	2480	1797.7
3ajrA	1.77	307	306	3070	1932.9
3akbA	1.5	143	142	1430	937.4
3aluA	1.65	132	131	1320	959.9
3amiA	2.4	411	410	4110	3191.8
3anoA	1.89	134	133	1340	949.3
3anpA	1.95	193	192	1930	1500.7
3aowA	1.56	385	384	3850	2744.1
3apsA	1.9	107	106	1070	655.3
3aqbB	2.4	313	312	3130	2182
3as5A	2	176	175	1760	1505.8
3asuA	1.9	218	217	2180	1579.5
3atvA	1.58	377	376	3770	1853.5
3awmA	1.65	393	392	3930	2969.9
3axbA	1.92	365	364	3650	2565
3ayvA	1.85	235	234	2350	1631.1
3b02A	1.92	187	186	1870	1429.2
3b0pA	1.7	297	296	2970	1877.1
3b1nA	1.55	293	292	2930	2201.8
3b46A	2	385	384	3850	2641.9
3b4uA	1.2	279	278	2790	2007.8
3b4wA	1.8	469	468	4690	2884
3b5qA	2.4	410	409	4100	3303.4
3b6hA	1.62	443	442	4430	3353.9
3b6nA	2.26	141	140	1403	905.6
3b7xA	2.1	102	101	1020	632.2
3b81A	2.1	177	176	1770	1410.4
3b8fA	1.9	123	122	1230	961.4
3b8xA	1.7	363	362	3630	2900.3
3bb8A	2.35	371	370	3710	2925
3bblA	2.35	273	272	2730	2143.3
3bbyA	1.85	181	180	1810	1288.4
3bciA	1.81	162	161	1620	1308.4
3bcvA	2.35	194	193	1940	1660.1
3bddA	2.2	134	133	1340	1088.4
3bdiA	1.45	195	194	1950	1478.3
3bdwA	2.5	121	120	1210	877.9
3bdwB	2.5	113	112	1130	787.6
3be6A	1.82	275	274	2750	2217.1
3bemA	1.65	204	203	2040	1549.3
3bf7A	1.1	251	250	2510	1929.2
3bfmA	1.7	210	209	2100	1740.9
3bfqG	1.34	133	132	1330	1014.3
3bhqA	1.54	196	195	1960	1567.2
3bhyA	1.24	261	260	2610	1651
3bilA	2.5	256	255	2560	2012.3
3bj6A	2.01	139	138	1390	1126.7
3bjaA	2.38	135	134	1350	1123.1
3bjbA	2.5	172	171	1720	1334
3bjkA	1.9	121	120	1210	768.1
3bjnA	1.65	161	160	1610	1258.6
3bleA	2	288	287	2880	1655.4
3bm1A	2	176	175	1760	1303.6
3bnkA	2.05	165	164	1650	1271.2
3boqA	2.39	131	130	1310	1034.7
3bpvA	1.4	134	133	1340	1107.7
3bqxA	1.4	124	123	1232	973.6
3broA	2.04	133	132	1330	1086.4
3brqA	2	269	268	2690	2079.4
3brsA	2	269	268	2690	2020.4
3bruA	2.3	188	187	1880	1575.6
3bujA	2.47	385	384	3850	2967.4
3bvpA	2.1	134	133	1340	1020.3
3bwgA	2.09	222	221	2220	1711.3
3bwsA	1.99	374	373	3740	3015.4
3bwuF	1.76	126	125	1260	982.2
3bwxA	1.5	272	271	2720	2039.7
3bxpA	1.7	238	237	2380	1754.5
3byiA	2.25	197	196	1970	1304.4
3c02A	2.05	230	229	2300	1400.9
3c1aA	1.85	305	304	3050	2270.9
3c1lA	2	175	174	1750	1229.2
3c1qA	1.7	112	111	1120	831.8
3c2bA	2.1	192	191	1920	1487.1
3c3kA	1.99	267	266	2670	2085
3c3mA	1.7	121	120	1210	999.4
3c3pA	1.9	191	190	1910	1393.8
3c4aA	2.3	325	324	3250	2457.9
3c4bA	1.68	216	215	2156	1649.7
3c5vA	2	265	264	2650	2028.2
3c70A	1.05	253	252	2530	1781.8
3c85A	1.9	136	135	1360	1007.3
3c8cA	1.5	236	235	2360	1981.1
3c8fA	2.25	236	235	2360	1861.7
3c8nA	1.9	314	313	3140	1985.7
3c8tA	2.2	404	403	4040	2324.9
3c96A	1.9	350	349	3500	2641.1
3c97A	1.7	119	118	1190	963.2
3c9hA	1.9	302	301	3020	2076.1
3c9uA	1.48	291	290	2910	2169.5
3caiA	1.8	378	377	3780	2703.8
3canA	1.8	159	158	1590	1260.8
3cb0A	1.6	156	155	1560	1233.1
3cc8A	1.64	168	167	1680	1224.9
3ccyA	2.01	188	187	1880	1481.5
3cdlA	2.36	186	185	1860	1461.9
3ce9A	2.37	307	306	3070	2205.2
3ceaA	2.4	334	333	3340	2520.6
3cebA	2.4	191	190	1910	1339.8
3cfyA	2.5	124	123	1240	1086
3cg0A	2.15	123	122	1230	1028.1
3cg4A	1.61	122	121	1220	1012.8
3ch0A	1.5	246	245	2460	1759.4
3ci6A	1.55	155	154	1550	1186.1
3cioA	2.5	237	236	2370	1890.3
3cjdA	1.79	181	180	1810	1426.6
3cjnA	1.95	138	137	1380	1117.2
3cjpA	1.85	238	237	2380	1774
3ck1A	1.74	134	133	1340	1058.7
3ck2A	2.3	157	156	1570	1240.5
3ckkA	1.55	176	175	1752	1181
3ckmA	1.35	313	312	3130	2180.9
3ckyA	2.3	286	285	2860	2079.5
3clkA	2.08	249	248	2490	1909.3
3cm3A	1.32	136	135	1360	988.8
3cnbA	2	121	120	1210	996.2
3cnhA	1.66	194	193	1940	1590.1
3cnvA	2	152	151	1520	1227
3cnyA	1.85	269	268	2690	1831.3
3co5A	2.4	135	134	1350	914.3
3cokA	2.25	227	226	2270	1445.6
3colA	2.1	177	176	1770	1359.8
3cq5A	1.8	352	351	3520	2550.2
3cqjA	2.04	269	268	2690	1950
3crnA	1.58	121	120	1210	1016.4
3cs3A	2.4	264	263	2640	2133.7
3cssA	1.7	232	231	2311	1686.5
3cswA	2.15	268	267	2680	1758.3
3ct9A	2.31	340	339	3400	2458.8
3ctpA	1.41	259	258	2590	2009.2
3cw9A	2	490	489	4900	3605.2
3cwrA	1.5	189	188	1890	1514.3
3cx3A	2.4	262	261	2620	2110.6
3cx5A	1.9	396	395	3960	3048.7
3cx5B	1.9	340	339	3400	2530.5
3cyjA	2.3	351	350	3510	2429.8
3cypB	1.6	112	111	1120	808.2
3czxA	1.6	167	166	1670	1285.3
3d02A	1.3	280	279	2800	1963.9
3d0sA	2	221	220	2210	1729.6
3d1cA	2.4	309	308	3090	2020.9
3d1pA	0.98	113	112	1130	847.9
3d22A	1.6	108	107	1080	749.2
3d2lA	1.9	235	234	2350	1706.6
3d36A	2.03	215	214	2150	1652.6
3d3bA	1.3	133	132	1329	995.6
3d3oA	2.46	164	163	1640	1314.8
3d3yA	1.95	390	389	3900	3063.5
3d40A	1.53	227	226	2270	1463.6
3d5jA	1.91	103	102	1030	634.3
3d6iA	1.5	106	105	1060	799.2
3d6jA	2	210	209	2100	1680.6
3d6wA	2.4	107	106	1070	878.7
3d7lA	2.06	202	201	2020	1529.8
3d7nA	2.3	157	156	1570	1093.2
3d89A	2.07	112	111	1120	788.4
3d8pA	2.2	156	155	1560	1260.4
3da8A	1.3	199	198	1990	1282.5
3db2A	1.7	328	327	3280	2493
3dboB	1.76	117	116	1170	971
3dc4A	1.9	283	282	2830	1891.7
3dcdA	1.9	282	281	2820	2151.2
3dcfA	2.5	183	182	1830	1443.7
3dcyA	1.75	206	205	2060	1518.4
3dd6A	1.7	234	233	2340	1179.7
3ddhA	2	223	222	2230	1668.5
3delB	1.92	222	221	2220	1550
3deoA	1.5	176	175	1760	1550.4
3dewA	1.75	191	190	1910	1502.6
3dg6A	1.6	361	360	3610	2514
3dgbA	1.7	365	364	3650	2540.9
3dhnA	2	212	211	2120	1457.8
3dhuA	2	408	407	4080	2858.5
3djeA	1.6	370	369	3700	2527.9
3dk9A	0.95	448	447	4480	2911.5
3dkpA	2.1	227	226	2270	1344.2
3dkrA	1.6	227	226	2270	1630
3dkzA	2.4	120	119	1200	905.2
3dlcA	1.15	201	200	2010	1588.1
3dlsA	2.3	257	256	2570	1474.5
3dmnA	1.66	156	155	1560	1214.8
3dn7A	1.8	142	141	1420	1250.5
3dnpA	1.85	265	264	2650	2077.3
3dodA	1.9	403	402	4030	2696.4
3donA	2.1	256	255	2560	1987.2
3dpjA	1.9	184	183	1840	1463.3
3dqpA	1.4	208	207	2080	1441.5
3dqyA	1.2	103	102	1030	728.3
3dr3A	2	307	306	3070	1704
3dr6A	1.75	165	164	1650	1300.9
3drfA	1.3	496	495	4960	3704.1
3dsbA	1.48	145	144	1450	1159.6
3dskA	1.55	421	420	4210	3139.7
3dsmA	1.9	279	278	2790	2070.5
3dtnA	2.09	217	216	2170	1504.5
3dtyA	2.04	340	339	3400	2526
3dx5A	2.12	266	265	2660	1945.2
3dz1A	1.87	284	283	2840	2046.8
3dzzA	1.61	361	360	3610	2684.5
3e03A	1.69	239	238	2390	1621.3
3e0lA	2.37	420	419	4200	2953.7
3e0xA	1.45	240	239	2400	1733.6
3e10A	1.4	164	163	1640	1231
3e18A	1.95	341	340	3410	2541.6
3e1eA	2	129	128	1290	969.9
3e23A	1.6	186	185	1860	1613.6
3e29A	2.4	126	125	1260	987
3e39A	1.7	169	168	1690	1250.9
3e3mA	1.6	266	265	2660	2081.7
3e3uA	1.56	165	164	1650	1163.6
3e48A	1.6	277	276	2770	2191.8
3e4vA	1.4	167	166	1670	1283.5
3e58A	1.86	209	208	2090	1737
3e61A	2	228	227	2280	1871.9
3e6mA	2.2	135	134	1350	1100.3
3e7eA	2.31	265	264	2650	1653.8
3e7qA	2.2	197	196	1970	1557.4
3e82A	2.04	330	329	3300	2494
3e8pA	2.3	132	131	1320	959.2
3e96A	1.8	285	284	2850	2059
3e97A	1.86	214	213	2140	1666.3
3e9kA	1.7	387	386	3870	2814.3
3e9nA	2.4	189	188	1890	1448.8
3ea0A	2.2	236	235	2360	1623.7
3eafA	2	350	349	3500	2516.2
3eaqA	2.3	203	202	2030	1244
3eauA	1.82	318	317	3180	2213.1
3eb2A	2.04	287	286	2870	2065.5
3ed4A	1.7	443	442	4430	3473.3
3ed5A	1.72	225	224	2250	1756
3edmA	2.3	224	223	2240	1754.7
3edpA	2.09	222	221	2220	1710.9
3eefA	2.35	171	170	1710	1247.5
3efaA	2.42	140	139	1400	1102.4
3efeA	2.3	188	187	1880	1447.1
3efmA	2.33	553	552	5530	4566.9
3egcA	2.35	261	260	2610	2063.5
3eheA	1.87	287	286	2870	2069
3ehgA	1.74	124	123	1240	1038.5
3ei3B	2.3	305	304	3050	2146.3
3einA	1.13	201	200	2010	1459.5
3ejbB	2	373	372	3730	2910.5
3ejkA	1.95	148	147	1480	1009.8
3ek3A	1.7	181	180	1810	1426
3eleA	2.1	372	371	3720	2626.9
3eo8A	1.74	200	199	2000	1478.4
3eodA	1.75	113	112	1130	970.2
3eoqA	2.29	401	400	4010	3093.3
3eqcA	1.8	271	270	2710	1654.1
3eqzA	2.15	117	116	1170	945.8
3er6A	1.9	188	187	1880	1407.3
3erbA	1.8	183	182	1830	1439.5
3erpA	1.55	296	295	2960	1984.4
3ersX	1.87	109	108	1090	637.4
3erwA	2.5	129	128	1290	1053.7
3etcA	2.1	502	501	5020	3141.8
3eu9A	1.99	224	223	2240	1815.1
3eucA	2.05	346	345	3460	2589.3
3eulA	1.9	123	122	1230	990.8
3euoA	1.75	330	329	3300	2270.9
3eupA	1.99	193	192	1930	1611.8
3eurA	1.3	135	134	1350	1147.3
3evnA	2	313	312	3130	2396.7
3evtA	2.2	305	304	3050	2077
3ewkA	2.34	221	220	2210	1856.5
3ewlA	2	134	133	1340	1140.5
3ewmA	1.9	294	293	2940	2175.4
3exzA	2.3	145	144	1450	1014.8
3ey6A	1.05	108	107	1080	691.2
3eyaA	2.5	520	519	5200	3441.9
3eytA	1.95	142	141	1420	1101.9
3eyyA	2.4	132	131	1320	936.4
3ezsA	2.19	363	362	3630	2505.2
3f13A	1.7	116	115	1160	891.8
3f1bA	2.4	179	178	1790	1352.4
3f1lA	0.95	235	234	2350	1686.5
3f1tA	2.2	129	128	1290	961.7
3f2vA	2	173	172	1730	1271.6
3f4lA	2	333	332	3330	2447.6
3f4sA	1.55	171	170	1710	1401
3f5bA	2	164	163	1640	1332.6
3f5dA	2.06	181	180	1810	1392
3f5oA	1.7	130	129	1300	990
3f5vA	1.36	212	211	2120	1434.5
3f67A	1.74	234	233	2340	1613.4
3f6cA	1.45	128	127	1280	1003
3f8bA	2	100	99	1000	782.6
3f8dA	1.4	300	299	3000	1828.9
3f8mA	1.8	227	226	2270	1749.6
3f9tA	2.11	368	367	3680	2336.6
3facA	2.5	103	102	1030	809.5
3fbgA	1.6	320	319	3200	2385.5
3fbtA	2.1	261	260	2610	2006.5
3fbuA	1.8	166	165	1660	1360.6
3fceA	1.9	495	494	4950	3273
3fd3A	1.7	199	198	1990	1551.9
3fd5A	1.9	300	299	3000	2008.2
3fdbA	1.99	354	353	3540	2428.7
3fduA	2	241	240	2410	1816
3fdxA	1.58	126	125	1260	1031.5
3ff7C	1.8	113	112	1130	825.3
3ffhA	2.31	345	344	3450	2639.6
3ffrA	1.75	353	352	3530	2329.6
3ffyA	2	112	111	1120	772
3fg9A	1.47	140	139	1400	1101.8
3fhlA	1.93	316	315	3160	2369.8
3fkcA	1.7	107	106	1070	678.8
3fkdA	2.5	320	319	3200	2389.9
3fkrA	1.8	289	288	2890	2090.1
3fm0A	1.7	305	304	3050	2217
3fm5A	2	124	123	1240	1038.8
3fn1B	2.5	149	148	1490	877.6
3fncA	1.75	158	157	1580	1287.2
3fovA	1.88	101	100	1010	808.6
3fp3A	1.98	431	430	4310	3544.5
3fpcA	1.4	348	347	3480	2171.3
3fpkA	1.7	232	231	2320	1516
3fpnA	1.8	119	118	1190	728
3fpqA	1.8	262	261	2620	1612.3
3fr3A	1.9	188	187	1880	1291.4
3frxA	2.13	294	293	2940	2253
3fsgA	2	259	258	2590	2007.4
3ftbA	2	328	327	3280	2449.6
3ftjA	2	214	213	2140	1840.4
3fv6A	1.95	128	127	1280	1010
3fvsA	1.5	380	379	3800	2603.3
3fvwA	2.3	169	168	1690	1195.2
3fw2A	1.74	138	137	1380	1158.5
3fwyA	1.63	238	237	2380	1533.8
3fwzA	1.79	135	134	1350	1010.2
3fx3A	2.2	211	210	2110	1691.7
3fxaA	1.6	189	188	1890	1400.1
3fxqA	1.85	293	292	2930	2303.3
3fz4A	1.38	115	114	1150	842.4
3fz5A	2.4	182	181	1820	1457.7
3g0oA	1.8	282	281	2820	2026.7
3g0tA	1.75	369	368	3690	2428.1
3g13A	2	148	147	1480	1140.4
3g14A	1.75	169	168	1690	1211.1
3g1pA	1.4	234	233	2340	1757.5
3g1wA	2.02	278	277	2780	1945.8
3g2eA	2	176	175	1760	1326.4
3g3zA	2.1	134	133	1340	1111.3
3g46A	0.91	137	136	1368	681.8
3g48A	1.5	109	108	1090	666.2
3g5pA	1.7	155	154	1550	1106.2
3g67A	2.17	212	211	2120	1594.3
3g6sA	2.5	254	253	2540	1799.5
3g7qA	1.8	358	357	3580	2588.8
3g7sA	2.15	465	464	4650	2956.6
3g85A	1.84	264	263	2640	2015.9
3g8kA	2	123	122	1230	868.1
3g91A	1.23	254	253	2540	1692.7
3g9kF	1.79	159	158	1590	1080.3
3ga7A	1.55	297	296	2970	2374.7
3gagA	1.7	199	198	1990	1523.5
3gazA	1.96	324	323	3240	2229.7
3gb0A	2.04	360	359	3600	2588.1
3gb5A	2	165	164	1650	1276.7
3gbvA	2.2	280	279	2800	2013.3
3gceA	2	101	100	1010	774.5
3gd6A	1.6	351	350	3510	2457.4
3gd8A	1.8	220	219	2200	1323.8
3gdoA	2.03	332	331	3320	2488.4
3gdzA	2.2	102	101	1020	748.1
3ge6A	1.85	201	200	2010	1545
3gedA	1.7	228	227	2280	1791.9
3gekA	2.24	119	118	1190	871.5
3getA	2.01	357	356	3570	2589.9
3gfaA	1.35	188	187	1880	1385.5
3gfsA	2.1	167	166	1670	1185
3gfzA	2.05	378	377	3780	3173.7
3gg7A	1.5	241	240	2410	1746.8
3gg9A	1.9	314	313	3140	2276.3
3ghaA	1.4	175	174	1750	1447.7
3giaA	2.32	417	416	4170	2711.9
3gj0A	1.48	170	169	1700	1016.1
3gjuA	1.55	434	433	4340	2839.2
3gknA	1.47	154	153	1540	1031.7
3gl3A	2.09	139	138	1390	1141.8
3glvA	1.99	115	114	1147	780
3gm5A	2	137	136	1370	927.2
3gmfA	1.76	169	168	1690	1379.8
3gmsA	1.76	324	323	3240	2265.8
3gniB	2.35	273	272	2730	1472.1
3gnjA	1.99	107	106	1070	811.6
3go6A	1.98	280	279	2800	2138.7
3go9A	1.62	418	417	4180	3181.3
3gohA	1.55	292	291	2920	2109.8
3gp4A	1.85	118	117	1180	947.6
3gpiA	1.44	270	269	2700	1824.1
3gpkA	1.55	101	100	1010	784.1
3gpvA	1.9	113	112	1130	944.5
3gqvA	1.74	325	324	3250	2149.4
3gr3A	1.45	220	219	2200	1635.6
3graA	2.3	183	182	1830	1379.8
3grcA	2.21	123	122	1230	997.4
3greA	1.8	350	349	3500	2855.4
3griA	2	419	418	4190	3025.9
3grnA	1.7	129	128	1290	920.2
3grzA	2	188	187	1880	1339.6
3gt0A	2	214	213	2140	1694.1
3gt7A	2.3	124	123	1240	1004.5
3guvA	2.2	146	145	1460	1122.8
3guyA	1.9	204	203	2040	1647.7
3gv0A	2.35	267	266	2670	2154.9
3gv1A	2	134	133	1340	1065.1
3gvxA	2.2	277	276	2770	1861.1
3gwbA	1.9	403	402	4030	3143.2
3gwiA	1.6	151	150	1510	1156.6
3gwmA	1.7	122	121	1220	919.6
[truncated: 1,393 more rows]
